# Supplementary material for: Reproduction and Development in Calcareous Sponges: A Panorama of the Last Two Centuries
Source: Mol Reprod Dev. 2026 Jul 6;93(7):e70129. doi: 10.1002/mrd.70129 (PMC13336810; doi:10.1002/mrd.70129)
Supplement: Supplementary file 2 — Supporting File 2 [file MRD-93-e70129-s001.xlsx]

## Sheet: Table S1
Papers, thesis, book chapters and notes with original informations about reproduction and development of Calcarea (Porifera). Listed in order of year of publication (until 2024). - Cajado & Lanna.
Citation	References (APA)	Year	Author's address (country name at the moment)	Address of corresponding author (or, the last author, in the absence of a correspondent description)	Geopolitical taxon locality	Provinces (MEOW)	Type	Language	Subclass	Species (accepted names)	Genus	Methods (RE visual)	Geral	Group	Description	Histology (RE, Cells)	Molecular	Obs. Description	Male	Oocyte	Fertilization (with spermiokyst inside/nearby oocyte)	Embryo	Larva	Post-larval	Cycle	Asexual	Regen (including primorphs and fragmentation)	Growth (post-embryonic, including Olynthus)	Molecular (developmental)	Original name
Grant 1826	Grant, R. E. (1826). Remarks on the structures of some calcareous sponges. Edinburgh New Philosophical Journal, 1, 166–170.	1826	UK	0	UK	2	Paper	ENG	Calcaronea	Grantia compressa	Grantia	[observation; no image]	spicula arragement	G4	N	N	N	"the third ray serves to defend and maintain a space between the pores for the lodgment of the soft parts and ova of this animal"	N	N	N	N	C	N	N	N	N	N	N	Spongia compressa = Spongia foliacea = Scypha foliacea
Lieberkühn 1859	Lieberkühn, N. (1859). Neue Beitrage zur Anatomie der Spongien. Arch Anat Physiol Wiss Med, 353–382. Taf. IX, X, XI.	1859	Germany	0	Italy	4	Paper	GER	Calcaronea	Sycon ciliatum	Sycon	Illustration	element drawing	G1	Y	Y	N	Fortpflanzungskörper; pi. ix, figs. 5-9	N	Y	N	Y	Y	N	N	N	N	N	N	Sycon ciliatum
Schmidt 1866	Schmidt, O. (1866). Zweites Supplement der Spongien des Adriatischen Meeres; enthaltend die Vergleichung der Adriatischen und britischen Spongien-Gattungen. Leipzig.	1866	Germany	0	England; Adriatic sea	2, 4	Chapter	GER	Calcaronea	Sycon humboldti	Sycon	Illustration	element drawing	G1	Y	Y	N	Embryone	N	N	N	Y	N	N	N	N	N	N	N	Dunstervillia corcyrensis
Miklucho-Maclay 1868	Miklucho-Maclay, N. (1868). Beiträge zur Kenntniss der Spongien 1. Jenaische Zeitschrift für Medizin und Naturwissenschaft, 4, 221–240.	1868	Germany	0	Canary Islands	3	Paper	GER	Calcinea	Clathrina blanca	Clathrina	Illustration	element drawing	G1	Y	Y	N	Embryonen; Gemmulae; embryos in february (reproductive period)	N	N	N	Y	N	Y	Y	Y	N	N	N	Guancha blanca
Haeckel 1871	Haeckel, E. (1871). Über die sexuelle Fortpflanzung und das natürliche System der Schwämme. Jena Zeitschrift, 6, 641–651.	1871	Germany	0	Norway	2	Paper	GER	Calcaronea	Leucosolenia variabilis	Leucosolenia	[observation; no image]	descriptive	G2	Y	N	N	Flagelar cells; ameboid cells; cleavages	N	N	N	Y	Y	N	P	N	N	N	N	Leucosolenia variabilis
					Norway	2			Calcinea	Clathrina coriacea	Clathrina	[observation; no image]	descriptive	G2	Y	N	N	Flagelar cells; ameboid cells; cleavages	N	N	N	Y	Y	N	P	N	N	N	N	Leucosolenia coriacea
					Norway; Dalmatia	2, 4			Calcaronea	Leucosolenia sp.	Leucosolenia	[observation; no image]	descriptive	G2	Y	N	N	Genus Leucosolenia. "Leuconen". Zoosperm; cleavages (at least eight).	Y	C	N	Y	N	N	P	N	N	N	N	Leucosolenia
					Norway; Dalmatia	2, 4			Calcaronea	Leuconia sp.	Leuconia	[observation; no image]	descriptive	G2	Y	N	N	Genus Leuconia. "Leuconen". Zoosperm; cleavages (at least eight).	Y	C	N	Y	N	N	P	N	N	N	N	Leuconia
					Norway; Dalmatia	2, 4			Calcaronea	Sycon sp.	Sycon	[observation; no image]	descriptive	G2	Y	N	N	Genus Sycon "Syconen". Zoosperm; cleavages (at least eight). Also cited "etc." and "Asconen", without specification	Y	C	N	Y	N	N	P	N	N	N	N	Sycon
Haeckel 1872	Haeckel, E. (1872). Die Kalkschwämme, eine Monographie (Vols. 1–3). Verlag von Georg Reimer.	1872	Germany	0	Adriatic sea	4	Thesis	GER	Calcinea	Clathrina primordialis	Clathrina	Illustration	element drawing	G1	Y	Y	N	spermatozoids and oocytes (not visible, bad print)	Y	Y	Y	N	N	N	N	N	N	N	N	Ascetta primordialis
					Adriatic sea	4			Calcinea	Clathrina clathrus	Clathrina	Illustration	element drawing	G1	Y	Y	N	larvae and embryos	N	N	N	Y	Y	N	N	N	N	N	N	Ascetta clathrus var. mirabilis
					Adriatic sea	4			Calcinea	Borojevia cerebrum	Borojevia	Illustration	element drawing	G1	Y	Y	N	oocytes	N	Y	N	N	N	N	N	N	N	N	N	Ascaltis cerebrum
					Adriatic sea	4			Calcinea	Ascaltis reticulum	Ascaltis	Illustration	element drawing	G1	Y	Y	N	larvae (swimming orange larva)	N	N	N	N	Y	N	N	N	N	N	N	Ascandra reticulum
					Germany	2			Calcaronea	Leucosolenia complicata	Leucosolenia	Illustration	element drawing	G1	Y	Y	N	Larvae and embryos	N	N	N	Y	Y	N	N	N	N	N	N	Asculmis armata
					Norway	2			Calcaronea	Trichogypsia incrustans	Trichogypsia	Illustration	element drawing	G1	Y	Y	N	spermatozoids	Y	N	N	N	N	N	N	N	N	N	N	Leucyssa incrustans
					Norway	2			Calcaronea	Leucilla echina	Leucilla	Illustration	element drawing	G1	Y	Y	N	Larvae, embryos and oocytes	N	Y	N	Y	Y	N	N	N	N	N	N	Leuculmis echinus
					Celtic seas	2			Calcaronea	Leucandra ananas	Leucandra	Illustration	element drawing	G1	Y	Y	N	larvae (swimming orange larva)	N	N	N	N	Y	N	N	N	N	N	N	Leucandra ananas
					Australia	56			Calcaronea	Sycetta primitiva	Sycetta	Illustration	element drawing	G1	Y	Y	N	oocytes	N	Y	N	N	N	N	N	N	N	N	N	Sycetta primitiva
					Croatia	4			Calcaronea	Sycyssa huxleyi	Sycyssa	Illustration	element drawing	G1	Y	Y	N	Larvae, embryos and oocytes	N	Y	N	Y	Y	N	N	N	N	N	N	Sycyssa huxleyi
					Gulf of Mexico	12			Calcaronea	Amphoriscus testiparus	Amphoriscus	Illustration	element drawing	G1	Y	Y	N	Oocyte (inside the body, "high relief")	N	Y	N	N	N	N	N	N	N	N	N	Sycaltis testipara
					Gulf of Mexico	12			Calcaronea	Amphoriscus oviparus	Amphoriscus	Illustration	element drawing	G1	Y	Y	N	Oocyte (inside the body, "high relief")	N	Y	N	N	N	N	N	N	N	N	N	Sycaltis ovipara
					Adriatic sea	4			Calcaronea	Sycon quadrangulatum	Sycon	Illustration	element drawing	G1	Y	Y	N	spermatozoids and oocytes	Y	Y	N	N	N	N	N	N	N	N	N	Sycortis quadrangulata
					Adriatic sea	4			Calcaronea	Sycon ciliatum	Sycon	Illustration	element drawing	G1	Y	Y	N	larvae (swimming orange larva)	N	N	N	N	Y	N	N	N	N	N	N	Sycandra coronata
Haeckel 1874	Haeckel, E. (1874). The Gastraea-Theory, the phylogenetic classification of the animal kingdom and the homology of the germ-lamellae. Quarterly Journal of Microscopic Science, 14(55), 142–164, 223–247.	1874	Germany	0	Norway	2	Paper	ENG	Calcaronea	Leucosolenia complicata	Leucosolenia	[observation; no image]	Gastraea	G2	Y	N	N	Gastrula description as in Haeckel 1972	N	N	N	Y	N	N	N	N	N	N	N	Asculmis armata
					Norway	2			Calcaronea	Leucilla echina	Leucilla	[observation; no image]	Gastraea	G2	Y	N	N	Gastrula description as in Haeckel 1972	N	N	N	Y	N	N	N	N	N	N	N	Leuculmis echinus
					Croatia	4			Calcaronea	Sycyssa huxleyi	Sycyssa	[observation; no image]	Gastraea	G2	Y	N	N	Gastrula description as in Haeckel 1972	N	N	N	Y	N	N	N	N	N	N	N	Sycyssa huxleyi
Metschnikoff 1874	Metschnikoff, E. (1874). Zur Entwicklungsgeschichte der Kalkschwämme. Zeitschrift für wissenschaftliche Zoologische, 24, 1–14.	1874	Funchal, Madeira	0	Italy	4	Paper	GER	Calcaronea	Sycon ciliatum	Sycon	Illustration	element drawing	G1	Y	Y	N	Embryos and larvae development; comparison to previous works (as Lieberkühn and Haeckel)	N	N	N	Y	Y	N	N	N	N	N	N	Sycon ciliatum
Carter 1874	Carter, H. J. (1874). On the nature of the seed-like body of Spongilla, on the origin of the mother cell of the spicule, and on the presence of spermatozoa in Spongida. Annals and Magazine of Natural History, Series 4, 14, 97–111.	1874	UK	0	Italy	4	Paper	ENG	Calcaronea	Grantia compressa	Grantia	Illustration	descriptive and element drawing	G1	Y	Y	N	Spermatozoa (based on Haeckel works); ovum (observed by Carter; descriptive, but no picture)	Y	Y	N	N	N	N	N	N	N	N	N	Grantia compressa
Schmidt 1875	Schmidt, O. (1875). Zur Orientirung über die Entwicklung der Spongien. Z. wiss. Zool., 25, 127–141.	1875	France	0	Italy	4	Paper	GER	Calcaronea	Sycon raphanus	Sycon	Illustration	element drawing (multiples)	G1	Y	Y	N	Larvae drawing	N	N	N	N	Y	N	N	N	N	N	N	Sycon raphanus
						4			Calcaronea	Ute glabra	Ute	Illustration	element drawing (multiples)	G1	Y	Y	N	Larvae drawing	N	N	N	N	Y	N	N	N	N	N	N	Sycandra glabra
						4			Calcinea	Clathrina clathrus	Clathrina	Illustration	element drawing (multiples)	G1	Y	Y	N	Embryo and larvae drawing	N	N	N	Y	Y	N	N	N	N	N	N	Ascetta clathrus
Schulze 1875	Schulze, F. E. (1875). Über den Bau und die Entwicklung von Sycandra raphanus Haeckel. Zeitschrift für wissenschaftliche Zoologische, 25, 247–280.	1875	Germany	0	Italy	4	Paper	GER	Calcaronea	Sycon raphanus	Sycon	Illustration	element drawing (multiples)	G1	Y	Y	N	Oocyte, embryo and larvae drawing	N	Y	N	Y	Y	N	N	N	N	N	N	Sycandra raphanus
Barrois 1876	Barrois, M. C. (1876). Chapitre premier: Développement des éponges calcaires. Annales des Sciences Naturelles, Zoologie et Paléontologie, 3, 1–84.	1876	France	0	France	2	Chapter	FRE	Calcaronea	Grantia compressa	Grantia	Illustration	descriptive	G1	Y	Y	N	Oocyte, embryo and larvae drawing	N	Y	N	Y	Y	Y	N	N	N	N	N	Sycandra compressa
						2			Calcaronea	Sycon ciliatum	Sycon	Illustration	descriptive	G1	Y	Y	N	Embryo and larvae drawing	N	N	N	Y	Y	Y	N	N	N	N	N	Sycandra ciliata AND Sycandra coronata
						2			Calcinea	Ascandra contorta	Ascandra	Illustration	descriptive	G1	Y	Y	N	Larvae drawing	N	N	N	N	Y	Y	N	N	N	N	N	Ascandra contorta
Keller 1876	Keller, C. (1876). Untersuchungen über Anatomie und Entwicklungsgeschichte einiger Spongien. Basel: Verlag.	1876	Switzerland	0	Mediterranean	4	Paper	GER	Calcaronea	Leucandra aspera	Leucandra	Illustration	descriptive and element drawing	G1	Y	Y	N	Free larva drawing	N	N	N	N	Y	N	N	N	N	N	N	Leucandra aspera
						4			Calcaronea	Sycon raphanus	Sycon	Illustration	descriptive and element drawing (multiple)	G1	Y	Y	N	All female elements drawings	N	Y	Y	Y	Y	N	N	N	N	N	N	Sycandra raphanus
						4			Calcinea	Ascandra falcata	Ascandra	Illustration	descriptive and element drawing	G1	Y	Y	N	Larva drawing	N	N	N	N	Y	N	N	N	N	N	N	Ascandra lieberkuhnii
Schmidt 1877	Schmidt, O. (1877). Das Larvenstadium von Ascetta primordialis und Ascetta clathrus. Archiv für mikroskopische Anatomie, 14, 249–263.	1877	Germany	0	Italy	4	Paper	GER	Calcinea	Clathrina primordialis	Clathrina	Illustration	descriptive	G1	Y	Y	N	Larvae drawing	N	N	N	N	Y	N	N	N	N	N	N	Ascetta primordialis
						4			Calcinea	Clathrina clathrus	Clathrina	Illustration	descriptive	G1	Y	Y	N	Larvae drawing	N	N	N	N	Y	N	N	N	N	N	N	Ascetta clathrus
Schulze 1878	Schulze, F. E. (1878). Untersuchungen über den Bau und die Entwicklung der Spongien. Die Metamorphose von Sycandra raphanus. Zeitschrift für wissenschaftliche Zoologische, 31, 262–295.	1878	Germany	0	Italy	4	Paper	GER	Calcaronea	Sycon raphanus	Sycon	Illustration	descriptive	G1	Y	Y	N	Larvae drawing	N	N	N	N	Y	Y	N	N	N	N	N	Sycandra raphanus
Balfour 1879	Balfour, F. M. (1879). On the morphology and systematic position of the Spongida. Quarterly Journal of Microscopical Science, 19, 103–109.	1879	UK	0	Germany	2	Paper	ENG	Calcaronea	Sycon raphanus	Sycon	[observation; no image]	descriptive	G2	Y	N	N	Amphiblastula and 'Grastrula' (based in Schulze's 1878)	N	N	N	N	Y	Y	N	N	N	N	N	Sycandra raphanus
Metschnikoff 1879	Metschnikoff, E. (1879). Spongiologische Studien. Zeitschrift für Wissenschaften Zoologische, 32, 349–387.	1879	Ukraine	0	Italy	4	Paper	GER	Calcinea	Clathrina blanca	Clathrina	Illustration	element drawing (multiples)	G1	Y	Y	N	Embryo and larvae drawing	N	N	N	Y	Y	N	N	N	N	N	N	Ascetta blanca
						4			Calcinea	Clathrina primordialis	Clathrina	Illustration	element drawing (multiples)	G1	Y	Y	N	Embryo and larvae drawing	N	N	N	Y	Y	N	N	N	N	N	N	Ascetta primordialis
						4			Calcaronea	Sycon raphanus	Sycon	Illustration	element drawing (multiples)	G1	Y	Y	N	Larvae drawing	N	N	N	N	Y	Y	N	N	N	N	N	Sycandra raphanus
						4			Calcaronea	Leucandra aspera	Leucandra	Illustration	element drawing (multiples)	G1	Y	Y	N	Larvae drawing	N	N	N	N	Y	Y	N	N	N	N	N	Leucandra aspera
Vasseur 1879	Vasseur, G. (1879). Reproduction asexuelle de la Leucosolenia botryoides (Ascandra variabilis). Archs Zool Exp Gén, 8, 59–66.	1879	France	0	France	2	Paper	FRE	Calcaronea	Leucosolenia variabilis	Leucosolenia	Illustration	asexual	G1	Y	Y	N	Free bud (bourgeon)	N	N	N	N	N	N	N	Y	N	N	N	Leucosolenia botryoides OR Ascandra variabilis
Poléjaeff 1882	Poléjaeff, N. (1882). Über das Sperma und die Spermatogenesis bei Sycandra raphanuz Haeckel. Sitzungsberichte / Akademie der Wissenschaften in Wien, 86, 276–298.	1882	Austria	0	Italy	4	Paper	GER	Calcaronea	Sycon raphanus	Sycon	Illustration	element drawing (multiples)	G1	Y	Y	N	Tissue drawing (all elements)	Y	Y	N	Y	Y	N	N	N	N	N	N	Sycandra raphanus
Poléjaeff 1883	Poléjaeff, N. (1883). Voyage of HMS Challenger. Zoology - Vol. VIII - II.—Report on the Calcarea dredged by H.M.S. Challenger, during the years 1873–1876.	1883	Ukraine	0	Bermuda	12	Chapter	ENG	Calcaronea	Leucilla uter	Leucilla	Illustration	element drawing	G1	Y	Y	N	Spermospores	Y	N	N	N	N	N	N	N	N	N	N	Leucilla uter
					Australia	56			Calcinea	Ascaltis poterium	Ascaltis	Illustration	element drawing	G1	Y	Y	N	Spermospores	Y	N	N	N	N	N	N	N	N	N	N	Leucosolenia poterium
					Australia	55			Calcinea	Rowella haeckeliana	Rowella	Illustration	element drawing	G1	Y	Y	N	Spermospore	Y	N	N	N	N	N	N	N	N	N	N	Leucetta haeckeliana
Lendenfeld 1885	Lendenfeld, R. Von (1885). A monograph of the Australian sponges. III. The Calcispongiae. Proceedings of the Linnean Society of New South Wales, 9, 1083–1150.	1885	Australia	0	Australia	56	Thesis	ENG	Calcaronea	Sycon sycandra	Sycon	Illustration	element drawing	G3	N	Y	N	"Ova" Only in figure legends	N	Y	N	N	N	N	N	N	N	N	N	Homoderma sycandra
						56			Calcinea	Clathrina procumbens	Clathrina	Illustration	element drawing	G3	N	Y	N	"Ova" Only in figure legends	N	Y	N	N	N	N	N	N	N	N	N	Ascetta procumbens
Topsent 1887	Topsent, E. (1887). Contribution à l’étude des Clionides. Archives de Zoologie Expérimentale et Générale, Ser. 2, 5(Suppl.), 1–165.	1887	France	0	France	4	Paper	FRE	Calcinea	Clathrina coriacea	Clathrina	[observation; no image]	cited only (no description or picture)	G4	N	N	N	Only cited the presence between months. "Oeufs en octobre"	N	C	N	N	N	N	P	N	N	N	N	Ascetta coriacea
						4			Calcaronea	Sycon ciliatum	Sycon	[observation; no image]	cited only (no description or picture)	G4	N	N	N	Only cited the presence between months. "en pleine reproduction en juillet et août."	N	N	N	C	N	N	P	N	N	N	N	Sycortis ciliata AND Sycandra ciliata
						4			Calcaronea	Leucosolenia botryoides	Leucosolenia	[observation; no image]	descriptive	G2	Y	N	N	Comparison with Ascandra contorta (par Barrois). Larvae nearby hatching.	N	N	N	N	Y	N	P	N	N	N	N	Ascaltis botryoides
Bianco 1888	Bianco, S. L. (1888). Notizie biologiche riguardanti specialmente il periodo di maturità sessuale degli animali del golfo di Napoli. Mittheilungen aus der Zoologischen Station zu Neapal, 8, 385-440.	1888	Italy	0	0	4	Paper	ITA	Calcinea	Clathrina blanca	Clathrina	[observation; no image]	cited only (no description or picture)	G4	N	N	N	Reproductive (oocyte and larvae) between feb-may (II-V, referred as months)	N	C	N	N	C	N	P	N	N	N	N	Leucosolenia blanca
						4			Calcinea	Clathrina clathrus	Clathrina	[observation; no image]	cited only (no description or picture)	G4	N	N	N	Only cited the presence between months. "abbondanti larve metà III e IV."	N	N	N	N	C	N	P	N	N	N	N	Leucosolenia clathrus
						4			Calcinea	Clathrina primordialis	Clathrina	[observation; no image]	cited only (no description or picture)	G4	N	N	N	Only cited the presence between months. "Uova e larve VIII-IX"	N	C	N	N	C	N	P	N	N	N	N	Leucosolenia primordialis
						4			Calcaronea	Grantia capillosa	Grantia	[observation; no image]	cited only (no description or picture)	G4	N	N	N	Only cited the presence between months. "Uova e larve durante tutto l'anno l'Acqurie".	N	C	N	N	C	N	P	N	N	N	N	Sycon capillosum
						4			Calcaronea	Sycon raphanus	Sycon	[observation; no image]	cited only (no description or picture)	G4	N	N	N	Only cited the presence between months. "Uova e larva constatate da IX-V."	N	C	N	N	C	N	P	N	N	N	N	Sycon raphanus
						4			Calcaronea	Sycon setosum	Sycon	[observation; no image]	cited only (no description or picture)	G4	N	N	N	Only cited the presence between months. "Emissione di larve constatat in X e II."	N	N	N	N	C	N	P	N	N	N	N	Sycon setosum
						4			Calcaronea	Ute glabra	Ute	[observation; no image]	cited only (no description or picture)	G4	N	N	N	Only cited the presence between months. "Grande abbondanza di larve III".	N	N	N	N	C	N	P	N	N	N	N	Ute glabra
						4			Calcaronea	Leucandra aspera	Leucandra	[observation; no image]	cited only (no description or picture)	G4	N	N	N	Only cited the presence between months. "con uova (Amphiblastula) V."	N	N	N	N	C	N	P	N	N	N	N	Leuconia aspera
Dendy 1890	Dendy, A. (1890). On the pseudogastrula stage in the development of calcareous sponges. Proceedings of the Royal Society of Victoria, 93–101.	1890	Australia	0	Australia	56	Paper	ENG	Calcaronea	Sycon raphanus	Sycon	[observation; no image]	descriptive	G2	Y	N	N	Comparing to other species	N	N	N	Y	Y	N	N	N	N	N	N	Sycandra raphanus
						56			Calcaronea	Teichonopsis labyrinthica	Teichonopsis	Illustration	element drawing	G1	Y	Y	N	Embryo and larvae drawing	N	N	N	Y	Y	N	N	N	N	N	N	Grantia labyrinthica
Dendy 1891a	Dendy, A. (1891a). Studies on the comparative anatomy of sponges III. On the anatomy of Grantia labyrinthica, Carter, and the so-called family Teichonida. Quarterly Journal of Microscopic Science, 32(125), 1–39.	1891	Australia	0	Australia	56	Paper	ENG	Calcaronea	Teichonopsis labyrinthica	Teichonopsis	Illustration	element drawing	G1	Y	Y	N	Oocyte and embryo drawing	N	Y	N	Y	N	N	N	N	N	N	N	Grantia labyrinthica
Dendy 1891b	Dendy, A. (1891b). A monograph of the Victorian sponges, I. The organisation and classification of the Calcarea Homocoela, with descriptions of the Victorian Species. Transactions of the Royal Society of Victoria 3: 1–81.	1891	Australia	0	Australia	56	Thesis	ENG	Calcinea	Ascaltis wilsoni	Ascaltis	Illustration	descriptive and element drawing	G1	Y	Y	N	Embryos inside the body	N	N	N	Y	N	N	N	N	N	N	N	Leucosolenia wilsoni
						56			Calcinea	Alcaltis depressa	Alcaltis	Illustration	descriptive and element drawing	G1	Y	Y	N	Oocyte (ovum)	N	N	Y	N	N	N	N	N	N	N	N	Leucosolenia depressa
Dendy 1893	Dendy, A. (1893). Studies on the Comparative Anatomy of Sponges. V. Observations on the Structure and Classification of the Calcarea Heterocoela. Quarterly Journal of Microscopical Science 35: 159–257.	1893	Australia	0	Australia	56	Paper	ENG	Calcinea	Leucascus clavatus	Leucascus	[observation; no image]	cited only (no description or picture)	G4	N	N	N	Embryo (cited, many embryos)	N	N	N	C	N	N	N	N	N	N	N	Leucascus clavatus
						56			Calcaronea	Ute syconoides	Ute	Illustration	descriptive and element drawing	G1	Y	Y	N	Oocyte (ovum)	N	N	Y	N	N	N	N	N	N	N	N	Ute syconoides
						56			Calcaronea	Leucandra echinata	Leucandra	Illustration	descriptive and element drawing	G1	Y	Y	N	Oocyte (ovum)	N	N	Y	N	N	N	N	N	N	N	N	Leucandra echinata
						56			Calcaronea	Grantessa intusarticulata	Grantessa	Illustration	descriptive and element drawing	G1	Y	Y	N	Embryo (mature)	N	N	N	Y	N	N	N	N	N	N	N	Grantessa intusarticulata
Minchin 1896	Minchin, E. A. (1896). Note on the larva and post larval development of Leucosolenia variabilis, H. sp., with remarks on the development of other Asconidae. Proceedings of the Royal Society of London, 40, 42–52.	1896	UK	0	France	2	Paper	ENG	Calcaronea	Leucosolenia variabilis	Leucosolenia	Illustration	element drawing (multiples)	G1	Y	Y	N	Larvae and post-fixation drawing; september	N	N	N	N	Y	Y	P	N	N	N	N	Leucosolenia variabilis
						4			Calcinea	Ascaltis reticulum	Ascaltis	Illustration	element drawing	G1	Y	Y	N	Larva drawing	N	N	N	N	Y	N	P	N	N	N	N	Leucosolenia reticulum
Maas 1899	Maas, O. (1899). Ueber Reifung und Befruchtung bei Spongien. Anatomischer Anzeiger, 16.	1899	Germany	0	Germany (uncertain)	?	Paper	GER	Calcaronea	Sycon raphanus	Sycon	Illustration	element drawing (multiple)	G1	Y	Y	N	Oocyte and fertil drawing	N	Y	Y	Y	N	N	N	N	N	N	N	Sycandra raphanus
Maas 1900	Maas, O. (1900). Die Weiterentwicklung der Syconen nach der Metamorphose. Zeitschrift für wissenschaftliche Zoologie, 67.	1900	Germany	0	Croatia	4	Paper	GER	Calcaronea	Sycon raphanus	Sycon	Illustration	element drawing	G1	Y	Y	N	Growth description	N	N	N	N	N	N	N	N	N	Y	N	Sycandra raphanus
						4			Calcaronea	Sycon setosum	Sycon	Illustration	element drawing	G1	Y	Y	N	Larva and Growth description	N	N	N	Y	Y	N	N	N	N	Y	N	Sycandra setosa
Minchin 1900a	Minchin, E. (1900a). Éponges calcaires. La Clathrine coriace. In: Zoologie Descriptive des Invertébrés (ed. Boutain, L. M.). Paris, Doin, I: 107–147.	1900	UK	0	France	2	Paper	FRE	Calcinea	Clathrina coriacea	Clathrina	Illustration	olynthus	G1	Y	Y	N	Olynthus. Illustrations of adults sponges.	N	N	N	N	N	N	N	N	N	Y	N	Clathrina coriacea
						2			Calcinea	Clathrina blanca	Clathrina	Illustration	element drawing	G1	Y	Y	N	Larvae and post-fixation drawing	N	N	N	N	Y	Y	Y	N	N	N	N	Clathrina blanca
Minchin 1900b	Minchin, E. (1900b). Sponges. In: A Treatise in Zoology (ed. Lankester, E. R.). Londres, Adam and Charles Black: 1–178.	1900	UK	0	France (uncertain)	?	Chapter	ENG	Calcinea	Clathrina blanca	Clathrina	Illustration	descriptive and element drawing (multiple)	G1	Y	Y	N	Larva drawing; metamorphosis	N	N	N	N	Y	Y	N	N	N	N	N	Clathrina blanca
						?			Calcinea	Clathrina coriacea	Clathrina	[observation; no image]	descriptive	G1	Y	N	N	Olynthus.	N	N	N	N	C	N	N	N	N	Y	N	Clathrina coriacea
						?			Calcinea	Borojevia cerebrum	Borojevia	[observation; no image]	descriptive	G2	Y	N	N	Larva cited	N	N	N	N	C	N	N	N	N	N	N	Clathrina cerebrum
						?			Calcinea	Ascaltis reticulum	Ascaltis	Illustration	descriptive and element drawing	G1	Y	Y	N	Larva drawing	N	N	N	N	Y	N	N	N	N	N	N	Ascaltis reticulum
						?			Calcaronea	Sycon raphanus	Sycon	Illustration	descriptive and element drawing	G1	Y	Y	N	Spermatozoa (after Poléjaeff, but a totally new drawing)	Y	N	N	N	N	N	N	N	N	N	N	Sycon raphanus
Cotte 1902	Cotte, M. J. (1902). Sur quelques phénomènes dégénératifs observés chez Sycandra raphanus. CR Assoc Fr Av Sci, 31, 733–739.	1902	France	0	France	4	Paper	FRE	Calcaronea	Sycon raphanus	Sycon	[observation; no image]	descriptive	G2	Y	N	N	Elements description (starting in choanocytes; no figures).	N	Y	N	Y	Y	N	N	N	N	N	N	Sycandra raphanus
Görich 1903	Görich, W. (1903). Zur Kenntnis der Spermatogenese bei den Poriferen und Cölenteraten. Zoologischer Anzeiger, 27, 64–70.	1903	Germany	0	Germany (uncertain)	?	Paper	GER	Calcaronea	Sycon raphanus	Sycon	[observation; no image]	descriptive	G2	Y	N	N	Spermatozyste [illustration of "Spongilla fluviatilis"]	Y	N	N	N	N	N	N	N	N	N	N	Sycandra raphanus
Görich 1904	Görich, W. (1904). Zur Kenntniss der Spermatogenese bei den Poriferen und Coelenteraten nebst Bemerkungen über die Oogenese der ersteren. Zeitschrift für Wissenschaftliche Zoologie, 76, 522–543.	1904	Germany	0	Germany (uncertain)	?	Paper	GER	Calcaronea	Sycon raphanus	Sycon	Illustration	element drawing	G1	Y	Y	N	Elements description (focus in details of spermatogenese)	Y	Y	N	N	N	N	N	N	N	N	N	Sycandra raphanus
Maas 1906	Maas, O. (1906). Über die Einwirkung karbonatfreier und kalkfreier Salzlösungen auf erwachsene Kalkschwämme und auf Entwicklungsstadien derselben. Archiv für Entwicklungsmechanik der Organismen, 22(4), 581–599.	1906	Germany	0	Italy	4	Paper	GER	Calcaronea	Sycon raphanus	Sycon	[observation; no image]	Experiments in larvae (no picture)	G2	Y	N	N	Larvae in a stressful environment; metamorphosis; Development in lime-free water, removed limestone carbonate (partially and total). "Syconen Larven" in aquariums.	N	N	N	N	Y	N	N	N	N	N	N	Sycandra raphanus
Hammer 1906a	Hammer, E. (1906a). Über Sycandra raphanus H. Verhandlungen der Zoologischen Gesellschaft in Leipzig, 16, 269–273.	1906	Germany	0	Italy	4	Note	GER	Calcaronea	Sycon raphanus	Sycon	[observation; no image]	descriptive	G2	Y	N	N	Gastrula observations (from zellen to Embryo to Metamorphose to Larven)	N	N	Y	Y	Y	N	N	N	N	N	N	Sycandra raphanus
Hammer 1906b	Hammer, E. (1906b). Zur Kenntnis des feineren Baues und Entwicklung der Calcispongien. Sitzungsberichte der Gesellschaft Naturforschender Freunde zu Berlin.	1906	Germany	0	Italy	4	Note	GER	Calcaronea	Sycon raphanus	Sycon	[observation; no image]	descriptive	G2	Y	N	N	Larvae development	N	N	N	N	Y	N	N	N	N	N	N	Sycandra raphanus
Hammer 1908	Hammer, E. (1908). Neue Beiträge zur Kenntnis der Histologie und Entwicklung von Sycon raphanus. Archiv für Biontologie, 2, 289–334.	1908	Germany	0	Italy	4	Paper	GER	Calcaronea	Sycon raphanus	Sycon	Illustration; Light	descriptive, element drawing and microscopy!	G1	Y	Y	N	All elements. With PHOTOGRAPHS! Gastrula	N	Y	N	Y	Y	Y	N	N	N	N	N	Sycon raphanus
Jörgensen 1910	Jörgensen, M. (1910). Beiträge zur Kenntnis der Einbildung, Reifung, Befruchtung und Forschung bei Schwämmen (Syconen). Archiv für Zellforschung, 4, 164–242.	1910	Germany	0	Italy	4	Chapter	GER	Calcaronea	Sycon raphanus	Sycon	Illustration	descriptive and element drawing	G1	Y	Y	N	Oocyte in details (development and nutrition, 'nurse cell') 116 drawing.	N	Y	N	N	N	N	N	N	N	N	N	Sycandra raphanus
						4			Calcaronea	Sycon setosum	Sycon	Illustration	element drawing	G1	Y	Y	N	Oocyte and 'nurse cell'	N	Y	N	N	N	N	N	N	N	N	N	Sycandra setosa
Huxley 1911	Huxley, J. S. (1911). V. Some phenomena of regeneration in Sycon: With a note on the structure of its collar-cells. Philosophical Transactions of the Royal Society of London, Series B, 202(282–293), 165–189.	1911	UK	0	Italy	4	Paper	ENG	Calcaronea	Sycon raphanus	Sycon	Illustration	regeneration	G1	Y	Y	N	Regeration through isolated cells	N	N	N	N	N	N	N	N	Y	N	N	Sycon raphanus
Dendy 1914	Dendy, A. (1914). Observations on the gametogenesis of Grantia compressa. Quarterly Journal of Microscopic Science, 60(3), 313–370.	1914	UK	0	UK	2	Paper	ENG	Calcaronea	Grantia compressa	Grantia	Illustration	descriptive and element drawing	G1	Y	Y	N	Gametogenesis with a good review	Y	Y	Y	N	N	N	N	N	N	Y	N	Grantia compressa
Orton 1914	Orton, J. H. (1914). Preliminary account of a contribution to an evaluation of the sea. Journal of the Marine Biological Association of the United Kingdom, 10(2), 312–326.	1914	UK	0	UK	2	Paper	ENG	Calcaronea	Sycon ciliatum	Sycon	[no image]	Life-history	G2	Y	N	N	Rate of growth	N	N	N	N	N	N	Y	N	N	Y	N	Sycon coronatum
						2			Calcaronea	Grantia compressa	Grantia	[no image]	Life-history	G2	Y	N	N	Rate of growth	N	N	N	N	N	N	Y	N	N	Y	N	Grantia compressa
						2			Calcaronea	Leucosolenia sp.	Leucosolenia	[no image]	Life-history	G2	Y	N	N	Rate of growth	N	N	N	N	N	N	Y	N	N	Y	N	Leucosolenia sp.
Hadži 1917	Hadži, J. (1917). Rezultati bioloskih istrazivanja Jadranskog Mora. Porifera. Calcarea I. Clathrina blanca (Miklucho-Maclay). Prirod Istraž Jugoslav Akad Znan Umjet Zagreb, 9–10, 1–164.	1917	Croatia	0	Croatia	4	Book	CRO	Calcinea	Clathrina blanca	Clathrina	Illustration	olynthus, growth and cells	G1	Y	Y	N	Olynthus; growth of 'ascones'; cellular explanations (somatic and gametogenesis); 'spongule' (larva) fig.35-36;38	Y	N	N	N	N	Y	N	Y	N	Y	N	Clathrina blanca
Jorgensen 1917	Jorgensen, O. (1917). Reproduction in Grantia compressa. Reports of the Dove Marine Laboratory, 6, 26-32.	1917	UK	0	UK	2	Paper	ENG	Calcaronea	Grantia compressa	Grantia	Illustration	descriptive and element drawing	G1	Y	Y	N	Description of sponge's reproduction; with pseudogastrula	N	Y	N	Y	Y	N	Y	N	N	N	N	Grantia compressa
Jorgensen 1918	Jorgensen, O. M. (1918). Note on the larvae of Grantia compressa. Reports of the Dove Marine Laboratory, Cullercoats, 7, 60–61.	1918	UK	0	UK	2	Paper	ENG	Calcaronea	Grantia compressa	Grantia	Illustration	Experiments in larvae	G1	Y	Y	N	Larvae collected and centrifuged: formed abnormal larvae, which showed irregular growth	N	N	N	N	Y	N	N	N	N	N	N	Grantia compressa
Bidder 1920	Bidder, G. P. (1920). The fragrance of calcinean sponges and the spermatozoa of Guancha and Sycon. Linnean Society Journal of Zoology, 34, 299–327.	1920	UK	0	Italy	4	Paper	ENG	Calcaronea	Sycon raphanus	Sycon	Illustration	descriptive and element drawing	G1	Y	Y	N	Oocyte (gonocyte) explanation	Y	Y	Y	N	N	N	P	N	N	N	N	Sycon raphanus var. aquariensis
						4			Calcinea	Clathrina coriacea	Clathrina	Illustration	descriptive and element drawing	G1	Y	Y	N	Spermatozoa drawing	Y	N	N	N	N	N	P	N	N	N	N	Guancha (Clathrina) coriacea
Gatenby 1920a	Gatenby, J. B. (1920a). The germ-cells, fertilization, and early development of Grantia (Sycon) compressa. Linnean Journal of Zoology, 36, 261–297.	1920	UK	0	UK	2	Paper	ENG	Calcaronea	Grantia compressa	Grantia	Illustration	descriptive and element drawing	G1	Y	Y	N	Gametogenesis and embryogenis complete.	Y	Y	Y	Y	Y	N	N	N	N	N	N	Grantia compressa
Gatenby 1920b	Gatenby, J. B. (1920b). Further notes on the oogenesis and fertilization of Grantia compressa. Journal of the Microscopical Society, 40, 277–282.	1920	UK	0	UK	2	Paper	ENG	Calcaronea	Grantia compressa	Grantia	Illustration	descriptive and element drawing	G1	Y	Y	N	Oogenesis and fertilization	Y	Y	Y	N	N	N	N	N	N	N	N	Grantia compressa
Orton 1920	Orton, J. H. (1920). “Sea-temperature, Breeding, and Distribution in Marine Animals”. J. Mar. Biol. Assoc. Plymouth, 12, 339.	1920	UK	0	UK	2	Paper	ENG	Calcaronea	Sycon ciliatum	Sycon	[no image]	Life-history	G4	N	N	N	Period of Embryo production!	N	N	N	N	N	N	P	N	N	C	N	Sycon coronatum
						2			Calcaronea	Grantia compressa	Grantia	[no image]	Life-history	G4	N	N	N	Period of Embryo production!	N	N	N	N	N	N	P	N	N	C	N	Grantia compressa
Huxley 1921a	Huxley, J. S. (1921). Further studies on restitution-bodies and free tissue culture in Sycon. Quarterly Journal of Microscopical Science, 65, 293–322.	1921	UK	0	UK	2	Paper	ENG	Calcaronea	Sycon ciliatum	Sycon	Illustration	reaggregation, olynthus	G1	Y	Y	N	Tissue culture until primorphs and olynthus	N	N	N	N	N	N	N	N	Y	Y	N	Sycon coronatum
Huxley 1921b	Huxley, J. S. (1921). Differences in viability in different types of regenerates from dissociated sponges, with a note on the entry of somatic cells by spermatozoa. Biological Bulletin, 40(3), 127–129.	1921	UK	0	UK	2	Note	ENG	Calcaronea	Grantia compressa	Grantia	[observation; no image]	regeneration and spermatogenesis (no pictures)	G2	Y	N	N	Discussion about regenerative body and spermatozoa	Y	N	N	N	N	N	N	N	Y		N	Grantia compressa
Dendy & Frederick 1924	Dendy, A., & Frederick, L. M. (1924). On a collection of sponges from the Abrolhos Islands, Western Australia. Journal of the Linnean Society of London, Zoology, 35, 477–519.	1924	UK	UK	Australia	58	Paper	ENG	Calcinea	Leucetta chagosensis	Leucetta	[observation; no image]	taxonomy	G4	N	N	N	cited only	N	N	N	C	N	N	N	N	N	N	N	Leucetta chagosensis
Gatenby 1927	Gatenby, J. B. (1927). Further notes on the gametogenesis and fertilization of sponges. Quarterly Journal of Microscopic Science, 71, 173–188.	1927	Ireland	0	UK-Ireland	2	Paper	ENG	Calcaronea	Sycon ciliatum	Sycon	Illustration	descriptive and element drawing	G1	Y	Y	N	Gametogenesis description	Y	Y	Y	N	N	N	N	N	N	N	N	Sycon ciliatum AND Sycon compressum
						2			Calcaronea	Grantia compressa	Grantia	Illustration	descriptive and element drawing	G1	Y	Y	N	Gametogenesis description	Y	Y	Y	N	N	N	N	N	N	N	N	Grantia compressa
Gatenby & King 1929	Gatenby, J. B., & King, S. B. (1929). Note on the nutrient membrane of Grantia amphiblastula. Journal of the Royal Microscopical Society, 49, 289–291.	1929	Ireland	Ireland	UK-Ireland	2	Note	ENG	Calcaronea	Grantia compressa	Grantia	Illustration	descriptive and element drawing	G1	Y	Y	N	Larvae 'membrane placentaire' description!	N	N	N	N	Y	N	N	N	N	N	N	Grantia compressa
Duboscq & Tuzet 1932	Duboscq, O., & Tuzet, O. (1932). Sur la fécondation de Sycon ciliatum Lieberkühn. Comptes Rendus des Séances de la Société de Biologie, 109, 829–833.	1932	France	France	France	4	Paper	FRE	Calcaronea	Sycon raphanus	Sycon	Illustration	descriptive and element drawing	G1	Y	Y	N	Spermatogenesis	Y	Y	Y	N	N	N	N	N	N	N	N	Sycon ciliatum
Duboscq & Tuzet 1933a	Duboscq, O., & Tuzet, O. (1933a). Quelques structures des amphiblastules d'éponges calcaires. Comptes Rendus des Séances de l'Académie des Sciences, 197, 1–3.	1933	France	France	France	4	Paper	FRE	Calcaronea	Sycon raphanus	Sycon	Illustration	descriptive and element drawing	G1	Y	Y	N	Larva	N	N	N	N	Y	N	N	N	N	N	N	Sycon ciliatum
						4			Calcaronea	Grantia compressa	Grantia	Illustration	descriptive and element drawing	G1	Y	Y	N	Embryo	N	N	N	Y	N	N	N	N	N	N	N	Grantia compressa pennigera
Duboscq & Tuzet 1933b	Duboscq, O., & Tuzet, O. (1933b). Sur l’ovogenèse et la fécondation des éponges calcaires: Grantia compressa pennigera Haeckel et Sycon ciliatum Lieberkhün. Archives de Zoologie Expérimentale et Générale, 73, 45–56.	1933	France	France	France	4	Paper	FRE	Calcaronea	Sycon ciliatum	Sycon	Illustration	descriptive and element drawing	G1	Y	Y	N	Ovogenesis and fecundation (spermiokyste; pronúcleus)	Y	Y	Y	N	N	N	N	N	N	N	N	Sycon ciliatum
						4			Calcaronea	Grantia compressa	Grantia	Illustration	descriptive and element drawing	G1	Y	Y	N	Ovogenesis and fecundation (spermiokyste; pronúcleus)	Y	Y	Y	N	N	N	N	N	N	N	N	Grantia compressa pennigera
Duboscq & Tuzet 1935a	Duboscq, O., & Tuzet, O. (1935a). Un nouveau stade du développement des éponges calcaires. Comptes Rendus de l'Académie des Sciences de Paris, 200, 1788–1790.	1935	France	France	France	4	Note	FRE	Calcaronea	Grantia compressa	Grantia	Illustration	descriptive and element drawing	G1	Y	Y	N	Stomoblastula inversion	N	N	N	Y	Y	N	N	N	N	N	N	Grantia compressa pennigera
Duboscq & Tuzet 1935b	Duboscq, O., & Tuzet, O. (1935b). Sur l’accroissement des ovocytes de Sycon raphanus O. S.: la signification des «dolly-cells». Archives de Zoologie Expérimentale et Générale, 77, 71–78.	1935	France	France	France	4	Paper	FRE	Calcaronea	Sycon raphanus	Sycon	Illustration	descriptive and element drawing	G1	Y	Y	N	oocyte and "carrier cells" (dolly cell)	N	Y	N	N	N	N	N	N	N	N	N	Sycon raphanus
Duboscq & Tuzet 1936	Duboscq, O., & Tuzet, O. (1936). Les amoebocytes et les cellules germinales des éponges calcaires. Mémoires du Musée Royal d'Histoire Naturelle de Belgique, 3, 209–226.	1936	France	France	France	4	Paper	FRE	Calcaronea	Sycon raphanus	Sycon	Illustration	descriptive and element drawing	G1	Y	Y	N	cells (amoebocytes) and gametes (gonocytes - ovogonies)	N	Y	N	N	N	N	N	N	N	N	N	Sycon raphanus
						4			Calcaronea	Grantia compressa	Grantia	Illustration	descriptive and element drawing	G1	Y	Y	N	cells (amoebocytes) and gametes (gonocytes - ovogonies)	N	Y	N	N	N	N	N	N	N	N	N	Grantia compressa pennigera
Duboscq & Tuzet 1937a	Duboscq, O., & Tuzet, O. (1937a). Fusome et cellules en croix des éponges calcaires. Comptes Rendus des Séances de l'Académie des Sciences, 204, 1888–1891.	1937	France	France	France	4	Paper	FRE	Calcaronea	Sycon raphanus	Sycon	Illustration	descriptive and element drawing	G1	Y	Y	N	Embryo	N	N	N	Y	N	N	N	N	N	N	N	Sycon raphanus
Duboscq & Tuzet 1937b	Duboscq, O., & Tuzet, O. (1937b). L'ovogenèse, la fécondation et les premiers stades du développement des éponges calcaires. Archives de Zoologie Expérimentale et Générale, 79, 157–316.	1937	France	France	France	4	Chapter	FRE	Calcaronea	Sycon raphanus	Sycon	Illustration	descriptive and element drawing (multiple)	G1	Y	Y	N	Gametogenesis in detail (with spermiokyste) and larval (with membrana plancentaire)	Y	Y	Y	Y	Y	N	N	N	N	N	N	Sycon raphanus
						4			Calcaronea	Grantia compressa	Grantia	Illustration	descriptive and element drawing (multiple)	G1	Y	Y	N	Gametogenesis in detail (with spermiokyste) and larval	Y	Y	Y	Y	Y	N	N	N	N	N	N	Grantia compressa pennigera
Duboscq & Tuzet 1938a	Duboscq, O., & Tuzet, O. (1938a). La collerette des choanocytes chez les éponges calcaires hétérocoeles. Comptes Rendus des Séances de la Société de Biologie, 129, 296–298.	1938	France	France	France	4	Paper	FRE	Calcaronea	Sycon raphanus	Sycon	[observation; no image]	cited only (no description or picture)	G4	N	N	N	"spermies" from choanocytes	C	N	N	N	N	N	N	N	N	N	N	Sycon raphanus
						4			Calcaronea	Grantia compressa	Grantia	[observation; no image]	cited only (no description or picture)	G4	N	N	N	"spermies" from choanocytes	C	N	N	N	N	N	N	N	N	N	N	Grantia compressa pennigera
Duboscq & Tuzet 1938b	Duboscq, O., & Tuzet, O. (1938b). L'origine et l'évolution des cellules en croix des éponges calcaires. In Volume jubilaire Maurice Caullery. Travaux de la Station Zoologique de Wimereux (Vol. 13, pp. 267–277).	1938	France	France	France	4	Paper	FRE	Calcaronea	Sycon raphanus	Sycon	Illustration	descriptive and element drawing	G1	Y	Y	N	Larva	N	N	N	N	Y	N	N	N	N	N	N	Sycon raphanus
						4			Calcaronea	Grantia compressa	Grantia	Illustration	descriptive and element drawing	G1	Y	Y	N	Embryo	N	N	N	Y	N	N	N	N	N	N	N	Grantia compressa pennigera
Spek 1938	Spek, J. (1938). Studien über die Polarität der Larven der Kalkschwämme. Protoplasma, 30(1), 352–372.	1938	Germany	0	Italy	4	Paper	GER	Calcaronea	Sycon setosum	Sycon	Illustration	descriptive and element drawing	G1	Y	Y	N	Gastrulation (embryo) and larvae	N	N	N	Y	Y	N	N	N	N	N	N	Sycandra setosa
						4			Calcaronea	Leucandra aspera	Leucandra	Illustration	descriptive and element drawing	G1	Y	Y	N	Gastrulation (embryo)	N	N	N	Y	N	N	N	N	N	N	N	Leucandra aspera
Duboscq & Tuzet 1939	Duboscq, O., & Tuzet, O. (1939). Les diverses formes des choanocytes des éponges calcaires hétérocoeles et leur signification. Archives de Zoologie Expérimentale et Générale, 80, 353–388.	1939	France	France	France	4	Paper	FRE	Calcaronea	Sycon raphanus	Sycon	Illustration	descriptive and element drawing	G1	Y	Y	N	Choanocytes. "Kystes gemmuloides". "Oeufs... émigrent."	N	Y	N	N	N	N	N	N	N	N	N	Sycon raphanus
						4			Calcaronea	Grantia compressa	Grantia	Illustration	descriptive and element drawing	G1	Y	Y	N	Choanocytes. "Stades à deux blastomères"	N	Y	N	Y	N	N	N	N	N	N	N	Grantia compressa pennigera
Duboscq & Tuzet 1941	Duboscq, O., & Tuzet, O. (1941). Sur les cellules en croix des Sycon (Sycon ciliatum Fabr., Sycon coronatum Ellis et Sol., Sycon elegans Bower.) et leur signification. Archives de Zoologie Expérimentale et Générale, 81, 151–163.	1941	France	France	France	4	Paper	FRE	Calcaronea	Sycon ciliatum	Sycon	Illustration	descriptive and element drawing	G1	Y	Y	N	Cellules en croix	N	N	N	Y	Y	N	N	N	N	N	N	Sycon ciliatum AND Sycon coronatum
						4			Calcaronea	Sycon elegans	Sycon	Illustration	descriptive and element drawing	G1	Y	Y	N	Cellules en croix	N	N	N	N	Y	N	N	N	N	N	N	Sycon elegans
Duboscq & Tuzet 1942	Duboscq, O., & Tuzet, O. (1942). Recherches complémentaires sur l’ovogenèse la fécondation et les premiers stades du développement des éponges calcaires. Archives de Zoologie Expérimentale et Générale, 81, 395–466.	1942	France	France	France	4	Paper	FRE	Calcaronea	Leuconia nivea	Leuconia	Illustration	descriptive and element drawing	G1	Y	Y	N	Ovogenesis and fecundation (spermiokyste)	N	Y	Y	N	N	N	N	N	N	N	N	Leucandra nivea
						4			Calcaronea	Leuconia johnstonii	Leuconia	Illustration	descriptive and element drawing	G1	Y	Y	N	Ovogonies.	N	Y	N	N	N	N	N	N	N	N	N	Leucandra johnstoni
						4			Calcaronea	Leucandra gossei	Leucandra	Illustration	descriptive and element drawing	G1	Y	Y	N	Ovogenesis and fecundation (spermiokyste)	N	Y	Y	N	Y	N	N	N	N	N	N	Leucandra gossei
						4			Calcaronea	Leucosolenia botryoides	Leucosolenia	Illustration	descriptive and element drawing	G1	Y	Y	N	All elements.	N	Y	Y	Y	Y	Y	Y	N	N	N	N	Leucosolenia botryoides
						4			Calcaronea	Leucandra aspera	Leucandra	Illustration	descriptive and element drawing	G1	Y	Y	N	Ovogenesis, fecundation (spermiokyste) and embryos	N	Y	Y	Y	N	N	N	N	N	N	N	Leucandra aspera
Duboscq & Tuzet 1944	Duboscq, O., & Tuzet, O. (1944). L’ovogenèse, la fécondation et les premiers stades du développement du Sycon elegans Bower. Archives de Zoologie Expérimentale et Générale, 83, 445–459.	1944	France	France	France	4	Paper	FRE	Calcaronea	Sycon elegans	Sycon	Illustration	descriptive and element drawing	G1	Y	Y	N	Gametogenesis, fecundation and embryos	Y	Y	Y	Y	N	N	N	N	N	N	N	Sycon elegans
Tuzet 1947	Tuzet, O. (1947). L'ovogenèse et la fécondation de l'éponge calcaire Leucosolenia (Clathrina) coriacea Mont et de l'éponge siliceuse Reniera elegans Bow. Archives de Zoologie Expérimentale et Générale, 85, 127–148.	1947	France	0	France	4	Paper	FRE	Calcinea	Clathrina coriacea	Clathrina	Illustration	descriptive and element drawing	G1	Y	Y	N	Ovogenesis and fecundation (spermiokyste, with acrosome)	Y	Y	Y	Y	N	N	N	N	N	N	N	Leucosolenia (Clathrina) coriacea
Tuzet 1948	Tuzet, O. (1948). Les premiers stades du développement de Leucosolenia botryoides Ellis et Sollander et de Clathrina (Leucosolenia) coriacea Mont. Annales des Sciences Naturelles, Zoologie et Biologie, 10, 103–114.	1948	France	0	France	4	Paper	FRE	Calcaronea	Leucosolenia botryoides	Leucosolenia	Illustration	descriptive and element drawing	G1	Y	Y	N	Embryonic development and larva	N	N	N	Y	Y	N	N	N	N	N	N	Leucosolenia botryoides
						4			Calcinea	Clathrina coriacea	Clathrina	Illustration	descriptive and element drawing	G1	Y	Y	N	Embryonic development and larva	N	N	N	Y	Y	N	N	N	N	N	N	Clathrina (Leucosolenia) coriacea
Tuzet & Pavans de Ceccatty 1952	Tuzet, O., & Pavans de Ceccatty, M. (1952). Les cellules de Grantia compressa pennigera Haeckel (Éponge Calcaire Hétérocoele). Comptes Rendus Hebdomadaires des Séances de L'Academie des Sciences, 235(23), 1541–1543.	1952	France	France	France	4	Paper	FRE	Calcaronea	Grantia compressa	Grantia	[observation; no image]	cited only (no description or picture)	G4	N	N	N	N	N	C	N	N	N	N	N	N	N	N	N	Grantia compressa pennigera
Tuzet & Pavans de Ceccatty 1953	Tuzet, O., & Pavans de Ceccaty, M. (1953). Les cellules nerveuses de l'éponge calcaire homocele Leucandra jonhstoni Cart. Comptes-Rendus des Séances de l'Académie des Sciences de Paris, 236, 130–133.	1953	France	France	France	4	Paper	FRE	Calcaronea	Leuconia johnstonii	Leuconia	[observation; no image]	cited only (no description or picture)	G4	N	N	N	"de l'Olynthus primitif"	N	N	N	N	N	N	N	N	N	C	N	Leucandra johnstoni
Sarà 1955a	Sarà, M. (1955a). La nutrizione dell'ovocita in calcispongie omoceli. Annuario dell'Instituto e Museo di Zoologia dell'Università di Napoli, 7, 1–30.	1955	Italy	0	Italy	4	Paper	ITA	Calcinea	Clathrina coriacea	Clathrina	Illustration	descriptive and element drawing (multiples)	G1	Y	Y	N	Oocyte many stages; reproductive from set-nov	N	Y	N	N	N	N	Y	N	N	N	N	Clathrina coriacea forma coriacea
						4			Calcinea	Clathrina blanca	Clathrina	Illustration	descriptive and element drawing	G1	Y	Y	N	Oocytes mature	N	Y	N	N	N	N	Y	N	N	N	N	Clathrina coriacea forma blanca
						4			Calcaronea	Leucosolenia botryoides	Leucosolenia	Illustration	descriptive and element drawing (multiples)	G1	Y	Y	N	Oocyte many stages	N	Y	N	N	N	N	Y	N	N	N	N	Leucosolenia botryoides forma variabilis
Sarà 1955b	Sarà, M. (1955) Sulle cellule nutrici nell'ovogenesi delle Calcispongie Omoceli, Bolletino di zoologia, 22(2), 323-327	1955	Italy	0	Italy	4	Paper	ITA	Calcinea	Clathrina coriacea	Clathrina	[observation; no image]	Description, illustration and comparison	G1	Y	Y	N	Oocyte differenciations	N	Y	N	N	N	N	N	N	N	N	N	Clathrina coriacea forma coriacea
						4			Calcinea	Clathrina blanca	Clathrina	[observation; no image]	Description, illustration and comparison	G1	Y	Y	N	Oocyte differenciations	N	Y	N	N	N	N	N	N	N	N	N	Clathrina blanca forma blanca
						4			Calcaronea	Leucosolenia botryoides	Leucosolenia	[observation; no image]	Description, illustration and comparison	G1	Y	Y	N	Oocyte differenciations	N	Y	N	N	N	N	N	N	N	N	N	Leucosolenia botryoides forma variabilis
						4			Calcaronea	Sycon raphanus	Sycon	[observation; no image]	Description, illustration and comparison	G1	Y	Y	N	Oocyte differenciations	N	Y	N	N	N	N	N	N	N	N	N	Sycon raphanus
Lufty 1957a	Lufty, R. G. (1957a). On the origin of the so-called mesoblast cells in the amphiblastula larva of calcareous sponges. La Cellule (Belgique), 58, 231–237.	1957	(unknown)	0	?	?	Paper	ENG	Calcaronea	Grantia compressa	Grantia	Light	Larvae cells	G1	Y	Y	N	Revision and new data from "mesoblast cells" in larvae, with pictures of embryonic development	N	N	N	Y	Y	N	N	N	N	N	N	Grantia compressa
Lufty 1957b	Lufty, R. G. (1957b). On the placental membrane of calcareous sponges. La Cellule (Belgique), 58, 239–247.	1957	(unknown)	0	?	?	Paper	ENG	Calcaronea	Grantia compressa	Grantia	Illustration; Light	descriptive, element drawing and microscopy!	G1	Y	Y	N	Embryonic development and larva	N	N	N	Y	Y	N	N	N	N	N	N	Grantia compressa
						?			Calcaronea	Teichonopsis labyrinthica	Teichonopsis	Illustration; Light	descriptive, element drawing and microscopy!	G1	Y	Y	N	Embryonic development and larva	N	N	N	Y	Y	N	N	N	N	N	N	Grantia labyrinthica
Vacelet 1960	Vacelet, J. (1960). Les choanocytes et la larve de Petrobiona massiliana Vacelet et Lévi 1958. Éponge Pharétronide méditerranéenne. Comptes rendus hebdomadaires des séances de l'Académie des Sciences, 251(3), 2405–2407.	1960	France	0	France	4	Paper	FRE	Calcaronea	Petrobiona massiliana	Petrobiona	Illustration; Light	descriptive, element drawing and microscopy!	G1	Y	Y	N	Larva	N	N	N	N	Y	N	Y	N	N	N	N	Petrobiona massiliana
Korotkova 1961	Korotkova, G. P. (1961). Regeneration and somatic embryogenesis in the calcareous sponge Leucosolenia complicata Ment. Acta Biologica Academiae Scientiarum Hungaricae, 9, 315–334.	1961	Russia	0	Russia	1	Paper	ENG	Calcaronea	Leucosolenia complicata	Leucosolenia	Illustration	descriptive and sponges drawing	G1	Y	Y	N	Regeneration (wound healing)	N	N	N	N	N	N	N	N	Y	N	N	Leucosolenia complicata
Korotkova 1962	Korotkova, G. P. (1962). Behaviour of the calcareous sponge Leucosolenia complicata during regeneration. Acta Biologica Academiae Scientiarum Hungaricae, 13, 1–30.	1962	Russia	0	Russia	1	Paper	ENG	Calcaronea	Leucosolenia complicata	Leucosolenia	Illustration; Light	descriptive, element drawing and microscopy!	G1	Y	Y	N	Regeneration (wound healing)	N	N	N	N	N	N	N	N	Y	N	N	Leucosolenia complicata
Korotkova 1963b	Korotkova, G. P. (1963b). Régénération et embryogénèse somatique chez les éponges calcaires du type Sycon. Vestnik Leningradskogo Universiteta, 18, 34–47.	1963	Russia	0	Russia	1	Paper	RUS	Calcaronea	Sycon lingua	Sycon	Illustration	descriptive and sponges drawing	G1	Y	Y	N	Regeneration (wound healing)	N	N	N	N	N	N	N	N	Y	N	N	Sycon lingua
						1			Calcaronea	Sycon raphanus	Sycon	Illustration	descriptive and sponges drawing	G1	Y	Y	N	Regeneration (wound healing)	N	N	N	N	N	N	N	N	Y	N	N	Sycon raphanus
						1			Calcaronea	Sycon ciliatum	Sycon	Illustration	descriptive and sponges drawing	G1	Y	Y	N	Regeneration (wound healing)	N	N	N	N	N	N	N	N	Y	N	N	Sycon ciliatum
Korotkova & Gelihovskaia 1963	Korotkova, G. P., & Gelihovskaia, M. A. (1963). Recherches expérimentales sur le phénomène de polarité chez les éponges calcaires du type Ascon. Cahiers de Biologie Marine, 4, 47–60.	1963	Russia	Russia	Russia	1	Paper	FRE	Calcaronea	Leucosolenia complicata	Leucosolenia	Description, photograph and illustration	Regeneration; descriptive	G1	Y	Y	N	Regeneration (after operations)	N	N	N	N	N	N	N	N	Y	N	N	Leucosolenia complicata
						2			Calcaronea	Leucosolenia variabilis	Leucosolenia	Description, photograph and illustration	Regeneration; descriptive	G1	Y	Y	N	Regeneration (after operations)	N	N	N	N	N	N	N	N	Y	N	N	Leucosolenia variabilis
Tuzet & Connes 1963	Tuzet, O., & Connes, R. (1963). Recherches histologiques sur la reconstitution de Sycon raphanus O.S. à partir de cellules dissociées. Vie & Milieu, 13(4), 703–710.	1963	France	France	France	4	Paper	FRE	Calcaronea	Sycon raphanus	Sycon	Illustration	descriptive and element drawing	G1	Y	Y	N	"Pre-primorph" (cells reaggregation)	N	N	N	N	N	N	N	N	Y	N	N	Sycon raphanus
Tuzet & Paris 1963	Tuzet, O., & Paris, J. (1963). Recherches sur la régénération de Sycon raphanus o. S. Vie et Milieu, 285–292.	1963	France	France	France	4	Paper	FRE	Calcaronea	Sycon raphanus	Sycon	Illustration	descriptive and element drawing	G1	Y	Y	N	Regeneration (cellular) and Olynthus	N	N	N	N	N	N	N	N	Y	Y	N	Sycon raphanus
Connes 1964	Connes R (1964) Contribution de l’étude de la prolifération par voie asexuée chez le Sycon. Bull Soc Zool France 89:188–195	1964	France	0	France	4	Paper	FRE	Calcaronea	Sycon ciliatum	Sycon	Illustration	descriptive, element drawing and microscopy!	G1	Y	Y	N	Regeneration (cellular)	N	N	N	N	N	N	N	N	Y	N	N	Scypha ciliata
Tuzet 1964a	Tuzet, O. (1964a). Remarque sur la classification des Sycon telle qu'elle a été conçue par Burton (1963).	1964	France	0	France	4	Paper	FRE	Calcaronea	Sycon raphanus	Sycon	Illustration	descriptive and element drawing	G1	Y	Y	N	Oocyte to larvae	N	Y	Y	Y	Y	N	N	N	N	N	N	Sycon raphanus
						4			Calcaronea	Sycon ciliatum	Sycon	Illustration	descriptive and element drawing	G1	Y	Y	N	Larvae cells	N	N	N	N	Y	N	N	N	N	N	N	Sycon ciliatum AND Sycon coronatum
						4			Calcaronea	Sycon elegans	Sycon	Illustration	descriptive and element drawing	G1	Y	Y	N	Oocyte do larvae	N	Y	Y	Y	N	N	N	N	N	N	N	Sycon elegans
Tuzet 1964b	Tuzet, O. (1964b). L’origine de la ligneé germinale et la gametogénèse chez les spongiaires. L’Origine de la Ligneé Germinale.’(Ed. E. Wolff.) pp, 79-111.	1964	France	0	France	4	Paper	FRE	Calcinea	Clathrina coriacea	Clathrina	Illustration	descriptive and element drawing	G1	Y	Y	N	Oocytes	N	Y	N	N	N	N	N	N	N	N	N	Clatrina coriacea
						4			Calcaronea	Leucosolenia botryoides	Leucosolenia	Illustration	descriptive and element drawing	G1	Y	Y	N	Cellule germinale, Oocytes	N	Y	N	N	N	N	N	N	N	N	N	Leucosolenia botryoides
						4			Calcaronea	Leuconia johnstonii	Leuconia	Illustration	descriptive and element drawing	G1	Y	Y	N	Oocyte	N	Y	N	N	N	N	N	N	N	N	N	Leucandra johnstoni
						4			Calcaronea	Leucandra gossei	Leucandra	Illustration	descriptive and element drawing	G1	Y	Y	N	Oocyte	N	Y	N	N	N	N	N	N	N	N	N	Leucandra gossei
						4			Calcaronea	Leucandra aspera	Leucandra	Illustration	descriptive and element drawing	G1	Y	Y	N	Cellule germinale, Oocyte	N	Y	Y	N	N	N	N	N	N	N	N	Leucandra aspera
						4			Calcaronea	Leuconia nivea	Leuconia	Illustration	descriptive and element drawing	G1	Y	Y	N	Cellule germinale	N	Y	N	N	N	N	N	N	N	N	N	Leucandra nivea
						4			Calcaronea	Grantia compressa	Grantia	Illustration	descriptive and element drawing	G1	Y	Y	N	Gonocyte, Oocytes (divisions)	N	Y	Y	N	N	N	N	N	N	N	N	Grantia compressa pennigera
						4			Calcaronea	Sycon elegans	Sycon	Illustration	descriptive and element drawing	G1	Y	Y	N	Gonocyte, Oocytes (divisions)	N	Y	N	N	N	N	N	N	N	N	N	Sycon elegans
						4			Calcaronea	Sycon raphanus	Sycon	Illustration	descriptive and element drawing	G1	Y	Y	N	Gonocyte, Oocytes (divisions) in details	N	Y	Y	N	N	N	N	N	N	N	N	Sycon raphanus
Vacelet 1964	Vacelet, J. (1964). Étude monographique de l’éponge calcaire pharétronide de Méditerranée, Petrobiona massiliana Vacelet et Lévi. Les pharétronides actuelles et fossiles. Recueil des Travaux de la Station Marine d'Endoume, 34(50), 1–125.	1964	France	0	France	4	Thesis	FRE	Calcaronea	Petrobiona massiliana	Petrobiona	Illustration	descriptive and element drawing	G1	Y	Y	N	Oocytes (divisions) in details, embryo and larvae	N	Y	Y	Y	Y	N	N	N	N	N	N	Petrobiona massiliana
Vacelet 1967	Vacelet, J. (1967). Descriptions d’éponges Pharétronides actuelles des tunnels obscurs sous-récifaux de Tuléar (Madagascar). Recueil des Travaux de la Station marine d’Endoume, 37–62.	1967	France	0	Madagascar	20	Paper	FRE	Calcinea	Paramurrayona corticata	Paramurrayona	Illustration	Integrative taxonomy	G1	Y	Y	N	Embryo (blastula). Larva cited as "Parenchymella".	N	N	N	Y	N	N	N	N	N	N	N	Paramurrayona corticata
						20			Calcaronea	Lepidoleucon inflatum	Lepidoleucon	[observation; no image]	Integrative taxonomy	G2	Y	N	N	Larvae observed, cited as Amphiblastula (as in Petrobiona massiliana)	N	N	N	N	Y	N	N	N	N	N	N	Lepidoleucon inflatum
Borojevic 1969	Borojevic, R. (1969). Étude du développement et de la différenciation cellulaire d'éponges calcaires calcinéennes (genres Clathrina et Ascandra). Annales d'Embryologie et de Morphogenèse, 2(1), 15–36.	1969	France	0	?	?	Paper	FRE	Calcinea	Robspongia minchini	Robspongia	Illustration; Light	descriptive, element drawing and microscopy!	G1	Y	Y	N	Many drawing (and a photo) of oocytes, embryos and larvae	N	Y	N	Y	Y	N	N	N	N	N	N	Ascandra minchini
						?			Calcinea	Rowella lancifera	Rowella	Illustration	descriptive and element drawing	G1	Y	Y	N	Oocyte	N	Y	N	N	N	N	N	N	N	N	N	Leucettusa lancifer
						?			Calcinea	Clathrina rubra	Clathrina	Illustration	descriptive and element drawing	G1	Y	Y	N	Oocyte	N	Y	N	N	N	N	N	N	N	N	N	Clathrina rubra
						?			Calcinea	Leucetta chagosensis	Leucetta	Illustration	descriptive and element drawing	G1	Y	Y	N	Embryo and larvae	N	N	N	Y	Y	N	N	N	N	N	N	Leucetta chagosensis
						?			Calcinea	Ascandra falcata	Ascandra	Illustration; Light	descriptive, element drawing and microscopy!	G1	Y	Y	N	Many photografs of larvae's cells, with drawings of embryo and larvae	N	N	N	Y	Y	N	N	N	N	N	N	Ascandra falcata
						?			Calcinea	Ascaltis reticulum	Ascaltis	Illustration	descriptive and element drawing	G1	Y	Y	N	Cell migration in embryo	N	N	N	Y	N	N	N	N	N	N	N	Clathrina reticulum
Korotkova 1969	Korotkova, G. P. (1969). Особенности морфогенеза при развитии известковой губки Leucosolenia complicata Mont. из небольших участков стенки тела. Vestnik Leningradskogo Universiteta, 15, 15–22.	1969	Russia	0	Russia	1	Paper	RUS	Calcaronea	Leucosolenia complicata	Leucosolenia	Illustration	descriptive and element drawing	G1	Y	Y	N	Regeneration (cellular)	N	N	N	N	N	N	N	N	Y	N	N	Leucosolenia complicata
Tuzet 1970	Tuzet, O. (1970). La polarité de l'oeuf et la symétrie de la larve des éponges calcaires. Symposium of the Zoological Society of London, 25, 437–448.	1970	France	0	France	4	Paper	FRE	Calcaronea	Sycon ciliatum	Sycon	Illustration	descriptive and element drawing	G1	Y	Y	N	Oocyte and late embryo	N	Y	N	Y	N	N	N	N	N	N	N	Sycon ciliatum
						4			Calcaronea	Sycon raphanus	Sycon	Illustration	descriptive and element drawing	G1	Y	Y	N	Oocyte with spermiocyst, early embryo and larvae	N	N	Y	Y	Y	N	N	N	N	N	N	Sycon raphanus
						4			Calcaronea	Sycon elegans	Sycon	Illustration	descriptive and element drawing	G1	Y	Y	N	Larvae cells	N	N	N	N	Y	N	N	N	N	N	N	Sycon elegans
						4			Calcaronea	Grantia compressa	Grantia	Illustration	descriptive and element drawing	G1	Y	Y	N	Oocyte	N	Y	N	N	N	N	N	N	N	N	N	Grantia compressa pennigera
						4			Calcaronea	Leucandra aspera	Leucandra	Illustration	descriptive and element drawing	G1	Y	Y	N	Oocyte with spermiocyst	N	N	Y	N	N	N	N	N	N	N	N	Leucandra aspera
						4			Calcaronea	Leucandra gossei	Leucandra	Illustration	descriptive and element drawing	G1	Y	Y	N	Oocyte and larvae cells	N	Y	N	N	Y	N	N	N	N	N	N	Leucandra gossei
						4			Calcaronea	Leuconia nivea	Leuconia	Illustration	descriptive and element drawing	G1	Y	Y	N	Oocyte with spermiocyst	N	N	Y	N	N	N	N	N	N	N	N	Leucandra nivea
						4			Calcaronea	Leucosolenia botryoides	Leucosolenia	Illustration	descriptive and element drawing	G1	Y	Y	N	Oocyte with spermiocyst, and larvae	N	N	Y	N	Y	N	N	N	N	N	N	Leucosolenia botryoides
						4			Calcaronea	Petrobiona massiliana	Petrobiona	Illustration	descriptive and element drawing	G1	Y	Y	N	Larva	N	N	N	N	Y	N	N	N	N	N	N	Petrobiona massiliana
						4			Calcinea	Clathrina coriacea	Clathrina	Illustration	descriptive and element drawing	G1	Y	Y	N	Oocyte, early embryo and larvae	N	Y	N	Y	Y	N	N	N	N	N	N	Clathrina coriacea
Korotkova 1970a	Korotkova, G. P. (1970a). Étude morphologique comparée du développement des éponges à partir de cellules dissociées. Cahiers de Biologie Marine, 11, 325–354.	1970	Russia	0	Russia	1	Paper	FRE	Calcaronea	Leucosolenia complicata	Leucosolenia	Illustration	descriptive and element drawing	G1	Y	Y	N	Regeneration (cellular) (photographs)	N	N	N	N	N	N	N	N	Y	N	N	Leucosolenia complicata
						1			Calcaronea	Sycon lingua	Sycon	Illustration	descriptive and element drawing	G1	Y	Y	N	Regeneration (cellular) (photographs)	N	N	N	N	N	N	N	N	Y	N	N	Sycon lingua
Korotkova 1970b	Korotkova, G. P. (1970b). Regeneration and somatic embryogenesis in sponges. In W. G. Fry (Ed.), The biology of the Porifera (Vol. 25). London: Symposium of the Zoological Society.	1970	Russia	0	Russia	1	Paper	ENG	Calcaronea	Leucosolenia complicata	Leucosolenia	Description, photograph and illustration	Regeneration; descriptive	G1	Y	Y	N	Regeneration (after cell dissociation)	N	N	N	N	N	N	N	N	Y	N	N	Leucosolenia complicata
						1			Calcaronea	Sycon lingua	Sycon	Description, photograph and illustration	Regeneration; descriptive	G1	Y	Y	N	Regeneration (after operations)	N	N	N	N	N	N	N	N	Y	N	N	Sycon lingua
Ivanov 1971	Ivanov, A. V. (1971). On the reason of excurvation of the embryo in the colonial Phytomonadina and calcareous sponges. Monitore Zoologico Italiano (N. S.), 5, 1–10.	1971	Russia	0	France	4	Paper	ENG	Calcaronea	Sycon raphanus	Sycon	Illustration	descriptive and element drawing	G1	Y	Y	N	Larvae inversion; Young stomoblastula	N	N	N	Y	Y	N	N	N	N	N	N	Sycon raphanus
Jones 1971	Jones, W. C. (1971). Spicule formation and corrosion in recently metamorphosed Sycon ciliatum (O. Fabricius). In D. J. Crisp (Ed.), Fourth European Marine Biology Symposium. Cambridge: Cambridge University Press.	1971	UK	0	UK	2	Paper	ENG	Calcaronea	Sycon ciliatum	Sycon	Illustration	descriptive and sponges drawing	G1	Y	Y	N	Larva, pre-olynthus, olynthus; spongelet	N	N	N	N	Y	Y	N	N	N	N	N	Sycon ciliatum
Gaino & Valentini 1972	Gaino, E., & Valentini, F. (1972). Nuovi aspetti nella riaggregazione di Sycon ciliatum (Porifera, Calcispongiae). Bollettino dei Musei e degli Istituti Biologici dell'Università di Genova, 40, 75–87.	1972	Italy	Italy	Italy	4	Paper	ITA	Calcaronea	Sycon ciliatum	Sycon	Light (stereomicroscope)	Descriptive with microscopy	G1	Y	Y	N	Regeneration (cellular); Olynthus (photographs)	N	N	N	N	N	N	N	N	Y	Y	N	Sycon ciliatum
Sarà 1974	Sarà, M. (1974). Sexuality in the Porifera. Bolletino di Zoologia, 41(4), 327–348.	1974	Italy	0	Italy	4	Paper	ENG	Calcinea	Borojevia cerebrum	Borojevia	TEM	Descriptive with microscopy	G1	Y	Y	N	Oocyte	N	Y	N	N	N	N	N	N	N	N	N	Clathrina cerebrum
						4			Calcinea	Clathrina clathrus	Clathrina	TEM	Descriptive with microscopy	G1	Y	Y	N	Oocyte	N	Y	N	N	N	N	N	N	N	N	N	Clathrina clathrus
						4			Calcaronea	Sycon ciliatum	Sycon	Light; Scheme	Descriptive with microscopy; scheme	G1	Y	Y	N	Oocyte; Scheme of oocyte complex (from choanocytes to spermatic pocket). From Sarà and Orsi 1973 (actually 1975)	N	Y	N	N	N	N	N	N	N	N	N	Sycon ciliatum
Sarà et al. 1974	Sarà, M., Gaino, E., & Valentini, F. 1974. Olynthus formation by cell aggregation in Sycon vigilans (Porifera, Calcispongiae). Vie Milieu, Vol. XXIV, fasc. 2, sér. A, 225-234.	1974	Italy	Italy	Italy	4	Paper	ENG	Calcaronea	Sycon vigilans	Sycon	Light (stereomicroscope)	Descriptive with microscopy	G1	Y	Y	N	Regeneration (cellular); Olynthus (photographs)	N	N	N	N	N	N	N	N	Y	Y	N	Sycon vigilans
Borojevic & Peixinho 1976	Borojevic, R., & Peixinho, S. (1976). Eponges calcaires du nord-nord-est du Brésil. Bulletin du Muséum National d’Histoire Naturelle, 402, 987–1036.	1976	France	Brazil	Brazil	14	Paper	FRE	Calcaronea	Sycon frustulosum	Sycon	[observation; no image]	cited only (no description or picture)	G4	N	N	N	Bourgeonnement stolonial (bud)	N	N	N	N	N	N	N	C	N	N	N	Sycon frustulosum
Vacelet 1977	Vacelet, J. (1977). Éponges pharétronides actuelles et sclérosponges de Polynésie française, de Madagascar et de la Réunion. Bulletin du Muséum national d’Histoire naturelle, 444, 345–366.	1977	France	0	French polynesia	40	Paper	FRE	Calcinea	Murrayona phanolepis	Murrayona	Drawing; Light.	descriptive, element drawing and microscopy!	G1	Y	Y	N	Oocyte and Larva (blastula); discussion about Murrayonidae classication through larvae differences	N	Y	N	N	Y	N	N	N	N	N	N	Murrayona phanolepis
Johnson 1978a	Johnson, M. F. (1978a). Studies on the reproductive cycles of the calcareous sponges Clathrina coriacea and C. blanca. Marine Biology, 50, 73–79.	1978	USA	0	USA	11	Paper	ENG	Calcinea	Clathrina coriacea	Clathrina	[observation; no image]	cited only (no description or picture)	G4	N	N	N	Reproductive period (embryo/larvae), with presence/absence graphics	N	N	N	N	N	N	P	N	N	N	N	Clathrina coriacea
						11			Calcinea	Clathrina blanca	Clathrina	Light (stereomicroscope)	cited only (no description or picture)	G3	N	Y	N	Reproductive period (embryo/larvae), with presence/absence graphics; bud	N	N	N	N	N	N	P	C	N	N	N	Clathrina blanca
Johnson 1978b	Johnson, M. F. (1978b). Significance of life history studies of calcareous sponges for species determination. Bulletin of Marine Science, 28(3), 570–574.	1978	USA	0	USA	11	Note	ENG	Calcinea	Clathrina coriacea	Clathrina	[observation; no image]	descriptive (no picture)	G2	Y	N	N	Simple explanation of larval aspects and the presence of larvae; reproductive period	N	N	N	N	Y	N	Y	N	N	N	N	Clathrina coriacea
						11			Calcinea	Clathrina blanca	Clathrina	[observation; no image]	descriptive (no picture)	G2	Y	N	N	Simple explanation of larval aspects and the presence of larvae; reproductive period	N	N	N	N	Y	N	Y	N	N	N	N	Clathrina blanca
Johnson 1979a	Johnson, M. F. (1979a). Gametogenesis and embryonic development in the calcareous sponges Clathrina coriacea and Clathrina blanca from Santa Catalina Island, California. Bulletin of the Southern California Academy of Sciences, 78(3), 183–191.	1979	USA	0	USA	11	Paper	ENG	Calcinea	Clathrina coriacea	Clathrina	Light	Descriptive with microscopy	G1	Y	Y	N	Comparison among species (C. coriacea x C. blanca)	N	Y	N	Y	Y	N	N	N	N	N	N	Clathrina coriacea
						11			Calcinea	Clathrina blanca	Clathrina	Light	Descriptive with microscopy	G1	Y	Y	N	Comparison among species (C. coriacea x C. blanca)	N	Y	N	Y	Y	N	N	N	N	N	N	Clathrina blanca
Johnson 1979b	Johnson, M. F. (1979b). Recruitment, growth, mortality and seasonal variations in the calcareous sponges Clathrina coriacea (Montagu) and C. blanca (Miklucho-Maclay) from Santa Catalina Island, California. In C. Levi & N. Boury-Esnault (Eds.), Colloques internationaux du CNRS, Biologie des Spongiaires (Vol. 291, pp. 325–334). Paris: CNRS.	1979	USA	0	USA	11	Paper	ENG	Calcinea	Clathrina coriacea	Clathrina	Illustration (scheme)	descriptive and sponges drawing	G1	Y	Y	N	Growth; montly changes (1,5 year)	N	N	N	N	N	N	N	N	N	Y	N	Clathrina coriacea
						11			Calcinea	Clathrina blanca	Clathrina	Illustration (scheme)	descriptive and sponges drawing	G1	Y	Y	N	Growth; specimens coalescence; fragmentation; montly changes (1,5 year)	N	N	N	N	N	N	N	N	N	Y	N	Clathrina blanca
Korotkova 1979	Korotkova, G. P. (1979). Peculiarities of somatic embryogenesis in sponges. In C. Lévi & N. Boury-Esnault (Eds.), Biologie des Spongiaires: Sponge Biology. Colloques Internationaux du Centre National de la Recherché Scientifique (Vol. 291, pp. 53–58). Paris: CNRS.	1979	Russia	0	Russia	1	Paper	ENG	Calcaronea	Leucosolenia complicata	Leucosolenia	Illustration	descriptive and sponges drawing	G1	Y	Y	N	Asexual (somatic embryogenesis); comparison among sponges; based on Korotkova et al. 1965	N	N	N	N	N	N	N	Y	N	N	N	Leucosolenia complicata
						1			Calcaronea	Sycon lingua	Sycon	Illustration	descriptive and sponges drawing	G1	Y	Y	N	Asexual (somatic embryogenesis); comparison among sponges; based on Korotkova 1970	N	N	N	N	N	N	N	Y	N	N	N	Sycon lingua
Gallissian 1980	Gallissian, M.-F. (1980). Étude ultrastructurale de la fécondation chez Grantia compressa F. International Journal of Invertebrate Reproduction, 2, 321–329.	1980	France	0	France	4	Paper	FRE	Calcaronea	Grantia compressa	Grantia	TEM	Descriptive with microscopy	G1	Y	Y	N	Oocyte (jeune; with cellule-charriante et spermiokyste); Spermiokyste (in details)	Y	Y	Y	N	N	N	N	N	N	N	N	Grantia compressa
Gallissian 1981	Gallissian, M.-F. (1981). Étude ultrastructurale de l'ovogenèse chez quelques éponges calcaires (Porifera, Calcarea). Archives de Zoologie Expérimentale et Générale, 122, 329–340.	1981	France	0	France	2	Paper	FRE	Calcaronea	Grantia compressa	Grantia	Illustration (scheme); TEM	Descriptive with microscopy	G1	Y	Y	N	Oocyte in details (4 plaches)	N	Y	N	N	N	N	N	N	N	N	N	Grantia compressa
						4			Calcaronea	Petrobiona massiliana	Petrobiona	TEM	Descriptive with microscopy	G1	Y	Y	N	Oocyte in details (1 plaches)	N	Y	N	N	N	N	N	N	N	N	N	Petrobiona massiliana
						2			Calcaronea	Sycon raphanus	Sycon	[observation; no image]	descriptive	G2	Y	N	N	Oocytes ultrastructures comparisons	N	Y	N	N	N	N	N	N	N	N	N	Sycon raphanus
						4			Calcaronea	Sycon sycandra	Sycon	[observation; no image]	descriptive	G2	Y	N	N	Oocytes ultrastructures comparisons	N	Y	N	N	N	N	N	N	N	N	N	Sycon sycandra
van Koolwijk 1982	van Koolwijk, T. (1982). Calcareous sponges of the Netherlands (Porifera, Calcarea). Bulletin Zoologisch Museum, Universiteit van Amsterdam, 8, 89–98.	1982	The Netherlands	0	The Netherlands	2	Paper	ENG	Calcaronea	Sycon ciliatum	Sycon	[observation; no image]	Breeding cycle (sistematic)	G4	N	N	N	Breeding cycle (number of embryos through one year, in a table). Graphic.	N	N	N	C	N	N	Y	N	N	N	N	Scypha ciliata
						2			Calcaronea	Sycon scaldiense	Sycon	[observation; no image]	Breeding cycle (sistematic)	G4	N	N	N	Breeding cycle (number of embryos through one year, in a table). Graphic.	N	N	N	C	N	N	Y	N	N	N	N	Scypha scaldiensis
Gallissian 1983	Gallissian, M.-F. (1983). Étude ultrastructurale du développement embryonnaire chez Grantia compressa F. (Porifera, Calcarea). Archives d'Anatomie Microscopique, 72(1), 59–75.	1983	France	0	France	4	Paper	FRE	Calcaronea	Grantia compressa	Grantia	TEM; Illustration	Descriptive with microscopy	G1	Y	Y	N	Embryo and larvae in details, including acessory cells; fertilization only drawing	N	N	Y	Y	Y	N	N	N	N	N	N	Grantia compressa
Gallissian & Vacelet 1985	Gallissian, M.-F., & Vacelet, J. (1985). Ultrastructure des amoebocytes éosinophiles d'éponges calcaires calcaronées. Comptes Rendus de l'Académie des Sciences de Paris, 300(3), 151–155.	1985	France	France	France	4	Paper	FRE	Calcaronea	Sycon sycandra	Sycon	TEM	Descriptive with microscopy	G1	Y	Y	N	Eosinophilic amoebocytes inside embryos	N	N	N	Y	N	N	N	N	N	N	N	Sycon sycandra
						4			Calcaronea	Grantia compressa	Grantia	TEM	Descriptive with microscopy	G1	Y	Y	N	Eosinophilic amoebocytes (probably inside embryos)	N	N	N	Y	N	N	N	N	N	N	N	Grantia compressa
						4			Calcaronea	Petrobiona massiliana	Petrobiona	TEM	Descriptive with microscopy	G1	Y	Y	N	Eosinophilic amoebocytes inside embryos	N	N	N	Y	N	N	N	N	N	N	N	Petrobiona massiliana
Borojevic & Boury-Esnault 1987	Borojevic, R., & Boury-Esnault, N. (1987). Revision of the genus Leucilla Haeckel, 1872 with a redescription of the type species Leucilla amorpha Haeckel, 1872. In W. C. Jones (Ed.), European contributions to the taxonomy of sponges (Vol. 1, pp. 29–40).	1987	France	France	Senegal	17	Paper	ENG	Calcaronea	Leucilla amphora	Leucilla	Light.	Descriptive with microscopy (sistematic)	G1	Y	Y	N	Embryo (including inversion and larvae (but, all caled "larvae")	N	N	N	Y	Y	N	N	N	N	N	N	Leucilla amphora
Gaino et al. 1987	Gaino, E., Burlando, B., & Buffa, P. (1987). Ultrastructural study of oogenesis and fertilization in Sycon ciliatum (Porifera: Calcispongiae). International Journal of Invertebrate Reproduction and Development, 11, 73–82.	1987	Italy	Italy	Italy	4	Paper	ENG	Calcaronea	Sycon ciliatum	Sycon	TEM	Descriptive with microscopy	G1	Y	Y	N	Oogonia to mature eggs; carrier-cell as mediated fertilization (with spermiocyst)	N	Y	Y	N	N	N	N	N	N	N	N	Sycon ciliatum
Anakina 1988	Anakina, R. P. (1988). The early stages of fertilization of sponge Leucosolenia complicata Montagu (Calcispongia, Leucosoleniida) from the Barents Sea. In V. M. Koltun & S. D. Stepanjants (Eds.), Porifera and Cnidaria. Modern and perspective investigations. Zoological Institute USSR Academy of Science Press, Leningrad.	1988	Russia	0	Russia	1	Paper	RUS	Calcaronea	Leucosolenia complicata	Leucosolenia	Light; TEM	Descriptive with microscopy	G1	Y	Y	N	Oocyte; Fecundation (oocyte + spermiocyst)	N	Y	Y	N	N	N	N	N	N	N	N	Leucosolenia complicata
Franzen 1988	Franzen, W. (1988). Oogenesis and larval development of Scypha ciliata (Porifera, Calcarea). Zoomorphology, 107(6), 349–357.	1988	Germany	0	Croatia	4	Paper	ENG	Calcaronea	Sycon ciliatum	Sycon	TEM; Illustration	Descriptive with microscopy	G1	Y	Y	N	Oocyte (in details), embryos (with inversion) and larvae; "the sperm-carrier cell"; drawings summarizing the developmental process.	Y	Y	Y	Y	Y	N	N	N	N	N	N	Scypha ciliata
Gallissian 1988	Gallissian, M.-F. (1988). Étude ultrastructurale de l'ovogenèse et de la fécondation chez Leucilla endoumensis (Spongiaire, Calcarea). Comptes Rendus Hebdomadaires des Séances de l'Académie des Sciences, 306(3), 245–252.	1988	France	0	France	4	Paper	FRE	Calcaronea	Leucilla endoumensis	Leucilla	TEM	Descriptive with microscopy	G1	Y	Y	N	Spermiocyst, oocyte, carrier-cell	Y	Y	N	N	N	N	N	N	N	N	N	Leucilla endoumensis
Anakina & Korotkova 1989	Anakina, R. P., & Korotkova, G. P. (1989). Spermatogenesis in Leucosolenia complicata Mont., Barents Sea sponge. Ontogenesis, 20, 77–86.	1989	Russia	Russia	Russia	1	Paper	RUS	Calcaronea	Leucosolenia complicata	Leucosolenia	Light	Descriptive with microscopy	G1	Y	Y	N	Spermatogenesis (choanocytes differenciated)	Y	Y	N	N	N	N	N	N	N	N	N	Leucosolenia complicata
Gallissian 1989	Gallissian, M. F. (1989). Le spermiokyste de Sycon sycandra (Porifera, Calcarea): Étude ultrastructurale. Comptes Rendus de l’Académie des Sciences, 309(7), 251–258.	1989	France	0	France	4	Paper	FRE	Calcaronea	Sycon sycandra	Sycon	TEM	Descriptive with microscopy	G1	Y	Y	N	Spermiokyste	Y	Y	Y	N	N	N	N	N	N	N	N	Sycon sycandra
Gallissian & Vacelet 1990	Gallissian, M.-F., & Vacelet, J. (1990). Fertilization and nutrition of the oocyte in the calcified sponge Petrobiona massiliana. In K. Rützler (Ed.), New perspectives in sponge biology (pp. 175–181). Smithsonian Institution Press.	1990	France	France	France	4	Paper	ENG	Calcaronea	Petrobiona massiliana	Petrobiona	TEM	Descriptive with microscopy	G1	Y	Y	N	Oocyte complex: carrier cell, spermiocyst	N	Y	Y	N	N	N	N	N	N	N	N	Petrobiona massiliana
De Vos et al. 1991	De Vos, L., Rutzler, K., Boury-Esnault, N., Donadey, C., & Vacelet, J. (1991). Atlas de morphologie des Éponges – atlas of sponge morphology. Smithsonian Institution Press.	1991	Belgium	France	France	4	Book	ENG/FRE	Calcaronea	Leucilla endoumensis	Leucilla	TEM	Descriptive with microscopy	G1	Y	Y	N	Spermiokyste; oocyte (general description)	N	Y	Y	N	N	N	N	N	N	N	N	Leucilla eudoumensis
					?	?			Calcaronea	Sycon sycandra	Sycon	SEM	Descriptive with microscopy	G1	Y	Y	N	Larva (general description)	N	N	N	N	Y	N	N	N	N	N	N	Sycon sycandra
					?	?			Calcaronea	Grantia compressa	Grantia	TEM	Descriptive with microscopy	G1	Y	Y	N	Larva (general description)	N	N	N	N	Y	N	N	N	N	N	N	Grantia compressa
Vacelet 1991	Vacelet, J. (1991). Recent Calcarea with a reinforced skeleton (“Pharetronids”). In Fossil and Recent sponges (pp. 252–265). Berlin, Heidelberg: Springer Berlin Heidelberg.	1991	Gemany	0	Australia	56	Chapter	ENG	Calcaronea	Lelapia australis	Lelapia	[observation; no image]	Characters of "Pharetronids"	G4	N	N	N	Larvae cited as amphiblastula	N	N	N	N	C	N	N	N	N	N	N	Lelapia australis
					Tropical Southwestern Pacific	35			Calcaronea	Minchinella sp.	Minchinella	[observation; no image]	Characters of "Pharetronids"	G4	N	N	N	Larvae cited as "unidentifiable embryos"	N	N	N	N	C	N	N	N	N	N	N	Minchinella sp.
					Madagascar	20			Calcaronea	Plectroninia tecta	Plectroninia	[observation; no image]	Characters of "Pharetronids"	G4	N	N	N	Larvae cited as amphiblastula	N	N	N	N	C	N	N	N	N	N	N	Plectroninia tecta
Yamasaki & Watanabe 1991	Yamasaki, A., & Watanabe, Y. (1991). Involvement of maternal choanocyte during embryogenesis in Sycon calcaravis, Calcarea, Porifera. Zool Sci, 8, 1107.	1991	Japan	Japan	Japan	9	Note	ENG	Calcaronea	Sycon calcaravis	Sycon	[observation; no image]	descriptive (no picture)	G2	Y	N	N	Small note, no pictures. From inversion to larvae.	N	N	N	Y	Y	N	N	N	N	N	N	Sycon calcaravis
Amano & Hori 1992	Amano, S., & Hori, I. (1992). Metamorphosis of calcareous sponges 1. Ultrastructure of free-swimming larvae. Invertebrate Reproduction & Development, 21(2), 81–90.	1992	Japan	Japan	Japan	8	Paper	ENG	Calcaronea	Leucandra abratsbo	Leucandra	Light; TEM	Descriptive with microscopy	G1	Y	Y	N	Larvae detailed; cells	N	N	N	N	Y	N	N	N	N	N	N	Leucandra abratsbo
						8			Calcaronea	Sycon sp.	Sycon	TEM	Descriptive with microscopy	G1	Y	Y	N	yolk granules; flagellated cells	N	N	N	N	Y	N	N	N	N	N	N	Sycon sp.
Gallissian & Vacelet 1992	Gallissian, M.-F., & Vacelet, J. (1992). Ultrastructure of the oocyte and embryo of the calcified sponge Petrobiona massiliana (Porifera, Calcarea). Zoomorphology, 112, 133–141.	1992	France	France	France	4	Paper	ENG	Calcaronea	Petrobiona massiliana	Petrobiona	TEM	Descriptive with microscopy	G1	Y	Y	N	Oocyte to larvae cells detailed.	N	Y	N	Y	Y	N	N	N	N	N	N	Petrobiona massiliana
Amano & Hori 1993	Amano, S., & Hori, I. (1993). Metamorphosis of calcareous sponges 2. Cell rearrangement and differentiation in metamorphosis. Invertebrate Reproduction & Development, 24(1), 13–26.	1993	Japan	Japan	Japan	8	Paper	ENG	Calcaronea	Leucandra abratsbo	Leucandra	TEM	Descriptive with microscopy	G1	Y	Y	N	Post-larval metamorphosis	N	N	N	N	N	Y	N	N	N	N	N	Leucandra abratsbo
						8			Calcaronea	Sycon sp.	Sycon	Light. TEM	Descriptive with microscopy	G1	Y	Y	N	Post-larval metamorphosis. Juvenile.	N	N	N	N	N	Y	N	N	N	N	N	Sycon sp.
Ilan & Vacelet 1993	Ilan, M., & Vacelet, J. (1993). Kebira uteoides (Porifera, Calcarea), a recent “Pharetronid” sponge from coral reefs. Ophelia, 38(2), 107–116.	1993	Israel	France	Egypt	18	Paper	ENG	Calcaronea	Kebira uteoides	Kebira	Light	Integrative taxonomy	G1	Y	Y	N	Descriptive. Larvae pictures. Asexual is unsure - a two oscula sponge.	N	C	N	Y	Y	N	N	Y	N	N	N	Kebira uteoides
Gaino et al. 1996	Gaino, E., Bavestrello, G., Cerrano, C., & Sarà, M. (1996). Survival of the calcareous sponge Clathrina cerebrum (Haeckel, 1872) on a vertical cliff during the summer crisis. Italian Journal of Zoology, 63(1), 41–46.	1996	Italy	Italy	Italy	4	Paper	ENG	Calcinea	Borojevia cerebrum	Borojevia	SEM	Descriptive with microscopy	G1	Y	Y	N	Sexual reproduction (size classes x % distribution). Growth and size changes through temperature. Fragmentation individuals.	N	N	N	N	N	N	N	N	N	Y	N	Clathrina cerebrum
Anakina 1997	Anakina, R. P. (1997). The cleavage specificity in embryos of the Barents Sea sponge Leucosolenia complicata Montagu (Calcispongiae, Calcaronea). In A. V. Ereskovsky, H. Keupp, & R. Kohring (Eds.), Modern problems of poriferan biology (Berliner Geowissenschaftliche Abhandlungen, 20, pp. 45–53). Berlin.	1997	Russia	0	Russia	1	Paper	ENG	Calcaronea	Leucosolenia complicata	Leucosolenia	Light	Descriptive with microscopy	G1	Y	Y	N	Oocyte to Embryo detailed (phases in photos and schemes). Many stages!	N	Y	N	Y	N	N	N	N	N	N	N	Leucosolenia complicata
Nakamura et al. 1998	Nakamura, Y., Okada, K., & Watanabe, Y. (1998). The ultrastructure of spermatozoa and its ultrastructural change in the choanocyte of Sycon calcaravis Hozawa. In: Watanabe Y., Fusetani N. (eds) Sponge sciences. Multidisciplinary perspectives. Springer, Tokyo.	1998	Japan	Japan	Japan	8	Paper	ENG	Calcaronea	Sycon calcaravis	Sycon	TEM.	Descriptive with microscopy; Spermatozoon; Choanocytes	G1	Y	Y	N	Spermatozoon (multiples): from choanocyte, to (new) choanocytes, in five phases. Large nucleus.	Y	N	N	N	N	N	N	N	N	N	N	Sycon calcaravis
Watanabe & Okada 1998	Watanabe, Y., & Okada, K. (1998). The involvement of two carrier cells in fertilization and the ultrastructure of the spermiocyst in Sycon calcaravis. In Sponge sciences: multidisciplinary perspectives: Proceedings of the International Conference on Sponge Science. Tokyo: Springer-Verlag, 193–202.	1998	Japan	Japan	Japan	8	Paper	ENG	Calcaronea	Sycon calcaravis	Sycon	TEM.	Descriptive with microscopy; Fertilization of oocytes with spermiocyst's ultrastructure	G1	Y	Y	N	Oocyte, fertilization (with spermiocysts), carrier cells	N	Y	Y	N	N	N	N	N	N	N	N	Sycon calcaravis
Anakina 1999	Anakina, R. P. (1999). Peculiarities of fertilization process in the sponge Leucosolenia complicata Montagu (Calcispongiae: Calcaronea) from the Barents Sea. Memoirs of the Queensland Museum, 44, 44.	1999	Russia	0	Russia	1	Note	ENG	Calcaronea	Leucosolenia complicata	Leucosolenia	[observation; no image]	Descriptive	G2	Y	N	N	See Anakina and Drozdov 2001. Spermiocyst; fertilization; oocyte	Y	Y	Y	N	N	N	N	N	N	N	N	Leucosolenia complicata
Gaino & Magnino 1999	Gaino, E., & Magnino, G. (1999). Dissociated cells of the calcareous sponge Clathrina: A model for investigating cell adhesion and cell motility in vitro. Microscopy Research and Technique, 44, 279–292.	1999	Italy	Italy	Italy	4	Paper	ENG	Calcinea	Borojevia cerebrum	Borojevia	SEM;TEM	Cell reaggregation; with microscopy	G1	Y	Y	N	Cell adhesion and cell mobility	N	N	N	N	N	N	N	N	Y	N	N	Clathrina cerebrum
						4			Calcinea	Clathrina clathrus	Clathrina	[observation; no image]	Cell migration	G4	N	N	N	Cell migration	N	N	N	N	N	N	N	N	Y	N	N	Clathrina clathrus
Manuel & Le Parco 2000	Manuel, M., & Le Parco, Y. (2000). Homeobox gene diversification in the calcareous sponge, Sycon raphanus. Molecular Phylogenetics and Evolution, 17(1), 97–107.	2000	France	France	France	4	Paper	ENG	Calcaronea	Sycon raphanus	Sycon	[molecular]	Homeobox	G0M	N	N	Y	cDNA library. Homeodomain, developmental roles.	N	N	N	N	N	N	N	N	N	N	Y	Sycon raphanus
Anakina & Drozdov 2000	Anakina RP, Drozdov AL (2000) Peculiarities of oogenesis in the Barents Sea sponge Leucosolenia complicata Montagu (Calcispongiae, Calcaronea). Tsitologia 42:128–135	2000	Russia	Russia	Russia	1	Paper	RUS	Calcaronea	Leucosolenia complicata	Leucosolenia	Light. TEM.	Descriptive with microscopy	G1	Y	Y	N	Oocyte description. Reproduction period.	N	Y	N	N	N	N	Y	N	N	N	N	Leucosolenia complicata
Amano & Hori 2001	Amano, S., & Hori, I. (2001). Metamorphosis of coeloblastula performed by multipotential larval flagellated cells in the calcareous sponge Leucosolenia laxa. Biological Bulletin, 200, 20–32.	2001	Japan	Japan	Japan	8	Paper	ENG	Calcinea	Soleneiscus sp.	Soleneiscus	TEM. Light (stereomicroscope)	Descriptive with microscopy	G1	Y	Y	N	Larva (coeloblastula) detailed	N	N	N	N	Y	N	N	N	N	N	N	Leucosolenia laxa
Anakina & Drozdov 2001	Anakina, R. P., & Drozdov, A. L. (2001). Gamete structure and fertilization in the Barents Sea sponge Leucosolenia complicata. Russian Journal of Marine Biology, 27, 143–150.	2001	Russia	Russia	Russia	1	Paper	ENG	Calcaronea	Leucosolenia complicata	Leucosolenia	Light. TEM. Illustration.	Descriptive with microscopy	G1	Y	Y	N	Spermium; spermiocyst; oocyte penetration by carrier cells.	Y	Y	Y	N	N	N	N	N	N	N	N	Leucosolenia complicata
Wörheide & Hooper 2003	Wörheide, G., & Hooper, J. N. A. (2003). New species of Calcaronea (Porifera: Calcarea) from cryptic habitats of the southern Great Barrier Reef (Heron Island and Wistari Reef, Capricorn-Bunker Group, Australia). Journal of Natural History, 37, 1–47.	2003	Australia	Australia	Australia	33	Paper	ENG	Calcaronea	Sycon capricorn	Sycon	Light (stereomicroscope)	Integrative taxonomy	G1	Y	Y	N	Larvae in abundance.	N	N	N	N	Y	N	N	N	N	N	N	Sycon capricorn
						33			Calcaronea	Leucandra nicolae	Leucandra	Light (stereomicroscope)	Integrative taxonomy	G1	Y	Y	N	Larvae sizes.	N	N	N	N	Y	N	N	N	N	N	N	Leucandra nicolae
						33			Calcaronea	Grantiopsis heroni	Grantiopsis	Light (stereomicroscope)	Integrative taxonomy	G3	N	Y	N	Larva (one).	N	N	N	N	Y	N	N	N	N	N	N	Grantiopsis heroni
Bebenek et al. 2004	Bebenek, I. G., Gates, R. D., Morris, J., Hartenstein, V., & Jacobs, D. K. (2004). sine oculis in basal Metazoa. Development Genes and Evolution, 214, 342–351.	2004	USA	USA	USA	11	Paper	ENG	Calcaronea	Leucosolenia eleanor	Leucosolenia	[molecular]	Six-gene family: sine oculis (so)	G0M	N	N	Y	Comparison with animals with genes related to sense organs (e.g. eye and sensory structure development)	N	N	N	N	N	N	N	N	N	N	Y	Leucosolenia eleanor
Elliot et al. 2004	Elliot, G. R. D., MacDonald, T. A., & Leys, S. P. (2004). Sponge larval phototaxis: A comparative study. Bollettino dei Musei e degli Istituti Biologici dell'Università di Genova, 68, 291–300.	2004	Canada	Canada	Canada	10	Paper	ENG	Calcaronea	Sycon coactum	Sycon	TEM-SEM.	Larvae behaviour; Descriptive with microscopy	G1	Y	Y	N	Larvae behaviour (light/dark), sizes, images.	N	N	N	N	Y	N	N	N	N	N	N	Scypha sp.
Leys & Eerkes-Medrano 2005	Leys, S. P., & Eerkes-Medrano, D. (2005). Gastrulation in calcareous sponges: In search of Haeckel's Gastraea. Integrative and Comparative Biology, 45, 342–351.	2005	Canada	Canada	Canada	10	Paper	ENG	Calcaronea	Sycon raphanus	Sycon	Light; SEM	Gastrulation	G1	Y	Y	N	From free-larvae to postlarvae settlement. Review of gastrulation in Calcaronea	N	N	N	N	Y	Y	N	N	N	N	N	Sycon sp. cf. S. raphanus
Eerkes-Medrano & Leys 2006	Eerkes-Medrano, D. I., & Leys, S. P. (2006). Ultrastructure and embryonic development of a syconoid calcareous sponge. Invertebrate Biology, 125(3), 177–194.	2006	Canada	Canada	Canada	10	Paper	ENG	Calcaronea	Sycon coactum	Sycon	Light, TEM-SEM.	Descriptive with microscopy	G1	Y	Y	N	Choanocytes. Embryo development.	N	N	N	Y	Y	N	N	N	N	N	N	Sycon coactum
Jager et al. 2006	Jager, M., Quéinnec, E., Houliston, E., & Manuel, M. (2006). Expansion of the SOX gene family predated the emergence of the Bilateria. Molecular Phylogenetics and Evolution, 39(2), 468–477.	2006	France	France	France	4	Paper	ENG	Calcaronea	Sycon raphanus	Sycon	[molecular]	Sox family	G0M	N	N	Y	Molecular. cDNA library (adults + embryonic stages).	N	N	N	N	N	N	N	N	N	N	Y	Sycon raphanus
Lanna et al. 2007	Lanna, E., Monteiro, L. C., & Klautau, M. (2007). Life cycle of Paraleucilla magna Klautau, Monteiro and Borojevic, 2004 (Porifera, Calcarea). In M. R. Custódio, G. Lôbo-Hajdu, E. Hajdu, & G. Muricy (Eds.), Porifera Research - Biodiversity, Innovation and Sustainability (Vol. 28, pp. 413–418). Rio de Janeiro: Museu Nacional - Série Livros.	2007	Brazil	Brazil	Brazil	14	Paper	ENG	Calcaronea	Paraleucilla magna	Paraleucilla	Light.	Life cycle; Descriptive with microscopy	G1	Y	Y	N	Life cycle during two years. Comparison with others Calcarea.	N	Y	N	N	Y	N	Y	N	N	N	N	Paraleucilla magna
Ereskovsky & Willenz 2008	Ereskovsky, A. V., & Willenz, P. (2008). Larval development in Guancha arnesenae (Porifera, Calcispongiae, Calcinea). Zoomorphology, 127, 175–187.	2008	France	Belgium	Russia	1	Paper	ENG	Calcinea	Clathrina arnesenae	Clathrina	TEM-SEM.	Descriptive with microscopy	G1	Y	Y	N	Cleavages; intracellular organelles; follicle; larval development.	N	N	N	Y	Y	N	N	N	N	N	N	Guancha arnesenae
Lanna & Klautau 2010	Lanna, E., & Klautau, M. (2010). Oogenesis and spermatogenesis in Paraleucilla magna (Porifera, Calcarea). Zoomorphology, 129, 249–261.	2010	Brazil	Brazil	Brazil	14	Paper	ENG	Calcaronea	Paraleucilla magna	Paraleucilla	TEM-SEM.	Descriptive with microscopy	G1	Y	Y	N	Spermatogensis (spermatogonium, spermatocyte, spermatid, spermatozoon). Oogenesis (in details).	Y	Y	N	N	N	N	N	N	N	N	N	Paraleucilla magna
Adamska et al. 2011	Adamska, M., Degnan, B. M., Green, K., & Zwafink, C. (2011). What sponges can tell us about the evolution of developmental processes. Zoology, 114, 1–10.	2011	Norway	Norway	?	?	Paper	ENG	Calcaronea	Sycon ciliatum	Sycon	Light	Illustrative microscopy	G1	N	Y	N	Embriogenesis (oocyte, embryo, larvae); Examples of model sponges (four small good quality pictures)	N	Y	N	Y	Y	N	N	N	N	N	N	Sycon ciliatum
Gilis et al. 2011	Gelis, M., Gosselin, P., Dubois, P., & Willenz, P. (2011). Seasonal modifications and morphogenesis of the hypercalcified sponge Petrobiona massiliana (Calcarea, Calcaronea). Invertebrate Biology, 130(3), 193–210.	2011	Belgium	Belgium	France	4	Paper	ENG	Calcaronea	Petrobiona massiliana	Petrobiona	Light, TEM-SEM.	Life cycle and seasonal cells changes; Descriptive with microscopy	G2	Y	N	N	Trabecular tracts. A plethora of histological cuts, but none of RE, however, with some descriptions.	N	Y	N	Y	Y	N	Y	N	N	N	N	Petrobiona massiliana
Fortunato et al. 2012	Fortunato, S., Adamski, M., Bergum, B., Guder, C., Jordal, S., Leininger, S., … Adamska, M. (2012). Genome-wide analysis of the Sox family in the calcareous sponge Sycon ciliatum: Multiple genes with unique expression patterns. EvoDevo, 3, 1–11.	2012	Norway	Norway	Norway	2	Paper	ENG	Calcaronea	Sycon ciliatum	Sycon	Hybridization; Illustration	Sox family	G3M	N	Y	Y	Molecular: genome! Hybridization (multiples). Drawings of elements.	N	Y	N	Y	Y	Y	N	N	N	N	Y	Sycon ciliatum
Lanna & Klautau 2012	Lanna, E., & Klautau, M. (2012). Embryogenesis and larval ultrastructure in Paraleucilla magna (Calcarea, Calcaronea), with remarks on the epilarval trophocyte epithelium (“placental membrane”). Zoomorphology, 131, 277–292.	2012	Brazil	Brazil	Brazil	14	Paper	ENG	Calcaronea	Paraleucilla magna	Paraleucilla	Light, TEM-SEM.	Descriptive with microscopy	G1	Y	Y	N	Description of embryogenesis (full) and larval cells (in details)	N	N	N	Y	Y	N	N	N	N	N	N	Paraleucilla magna
Longo et al. 2012	Longo, C., Pontassuglia, C., Corriero, G., & Gaino, E. (2012). Life-cycle traits of Paraleucilla magna, a calcareous sponge invasive in a coastal Mediterranean Basin. PLoS ONE, 7(8), e42392.	2012	Italy	Italy	Italy	4	Paper	ENG	Calcaronea	Paraleucilla magna	Paraleucilla	Light, TEM-SEM.	Life-cycle and reproductive elements; Descriptive with microscopy	G1	Y	Y	N	Life-cycle through a year. Statistics of RE. Tables.	Y	Y	N	Y	Y	N	Y	N	N	N	N	Paraleucilla magna
Sebé-Pedrós et al. 2013	Sebé-Pedrós, A., Ariza-Cosano, A., Weirauch, M., Leininger, S., Yang, A., Torruella, G., Adamski, M., Adamska, M., Hughes, T., Gómez-Skarmeta, J., & Ruiz-Trillo, I. (2013). Early evolution of the T-box transcription factor family. Proc. Natl. Acad. Sci. U. S. A., 110, 16050–16055.	2013	Spain	Spain	(database)	?	Paper	ENG	Calcaronea	Sycon ciliatum	Sycon	[molecular]	T-box evolution.	G0M	N	N	Y	Molecular. Brachyury SciBra (Sycon, mRNA) in Xenopus embryos (hybridization of those cells).	N	N	N	N	N	N	N	N	N	N	Y	Sycon ciliatum
Padua et al. 2013	Padua, A., Lanna, E., Zilberberg, C., Paiva, P. C. D., & Klautau, M. (2013). Recruitment, habitat selection and larval photoresponse of Paraleucilla magna (Porifera, Calcarea) in Rio de Janeiro, Brazil. Marine Ecology, 34(1), 56–61.	2013	Brazil	Brazil	Brazil	14	Paper	ENG	Calcaronea	Paraleucilla magna	Paraleucilla	[observation; no image]	Larvae recruiment and photoresponse	G2	Y	N	N	Larval response to shaded and illuminated settlement, and recruitment at plates.	N	N	N	N	Y	N	N	N	N	N	N	Paraleucilla magna
Fortunato et al. 2014	Fortunato, S. A., Adamski, M., Ramos, O. M., Leininger, S., Liu, J., Ferrier, D. E., & Adamska, M. (2014). Calcisponges have a ParaHox gene and dynamic expression of dispersed NK homeobox genes. Nature, 514(7524), 620–623.	2014	Norway	Norway	Norway	2	Paper	ENG	Calcaronea	Sycon ciliatum	Sycon	Hybridization; Illustration	ANTP-class	G3M	N	Y	Y	Molecular. ANTP-class genes. Hybridization	N	Y	N	Y	Y	Y	N	N	N	N	Y	Sycon ciliatum
						2			Calcaronea	Leucosolenia complicata	Leucosolenia	[molecular]	ANTP-class	G0M	N	N	Y	Molecular. ANTP-class genes.	N	N	N	N	N	N	N	N	N	N	Y	Leucosolenia complicata
Leininger et al. 2014	Leininger, S., Adamski, M., Bergum, B., Guder, C., Liu, J., Laplante, M., ... & Adamska, M. (2014). Developmental gene expression provides clues to relationships between sponge and eumetazoan body plans. Nature Communications, 5(1), 3905.	2014	Norway	Norway	Norway	2	Paper	ENG	Calcaronea	Sycon ciliatum	Sycon	Hybridization; Illustration	Genome. Transcriptome. Expression patterns.	G1M	Y	Y	Y	Molecular: genome! Hybridization (multiples).	N	Y	N	Y	Y	Y	N	N	N	N	Y	Sycon ciliatum
Riesgo et al. 2014a	Riesgo, A., Farrar, N., Windsor, P. J., Giribet, G., & Leys, S. P. (2014). The analysis of eight transcriptomes from all poriferan classes reveals surprising genetic complexity in sponges. Molecular biology and evolution, 31(5), 1102-1120.	2014	USA	Canada	Canada	10	Paper	ENG	Calcaronea	Sycon coactum	Sycon	[molecular]	Developmental pathways.	G0M	N	N	Y	Molecular. Developmental pathways. Eight transcriptomes. Reconstruction of pathways and philogenies.	N	N	N	N	N	N	N	N	N	N	Y	Sycon coactum
Riesgo et al. 2014b	Riesgo, A., Novo, M., Sharma, P. P., Peterson, M., Maldonado, M., & Giribet, G. (2014). Inferring the ancestral sexuality and reproductive condition in sponges (Porifera). Zoologica Scripta, 43(1), 101–117.	2014	USA	USA	Spain, Canada	10	Paper	ENG	Calcaronea	Sycon coactum	Sycon	[philogenies]	Evolutionary inferring of ancestral sexuality	G4	N	N	N	Hermaphrodites or viviparous; viviparity. Molecular, for Evolutionary reconstruction.	N	N	N	N	N	N	N	N	N	N	N	Sycon coactum
						4			Calcinea	Clathrina clathrus	Clathrina	[philogenies]	Evolutionary inferring of ancestral sexuality	G4	N	N	N	Hermaphrodites or viviparous; viviparity. Molecular, for Evolutionary reconstruction.	N	N	N	N	N	N	N	N	N	N	N	Clathrina clathrus
Bråte et al. 2015	Bråte, J., Adamski, M., Neumann, R. S., Shalchian-Tabrizi, K., & Adamska, M. (2015). Regulatory RNA at the root of animals: Dynamic expression of developmental lincRNAs in the calcisponge Sycon ciliatum. Proceedings of the Royal Society B: Biological Sciences, 282(1821), 20151746.	2015	Norway	Norway	Norway	2	Paper	ENG	Calcaronea	Sycon ciliatum	Sycon	Hybridization.	LincRNA.	G1M	Y	Y	Y	Molecular. Developmental lincRNA.	N	Y	N	Y	Y	Y	N	N	N	N	Y	Sycon ciliatum
Eerkes-Medrano et al. 2015	Eerkes-Medrano, D., Feehan, C. J., & Leys, S. P. (2015). Sponge cell aggregation: Checkpoints in development indicate a high level of organismal complexity. Invertebrate Biology, 134(1), 1–18.	2015	Canada	Canada	Canada	10	Paper	ENG	Calcaronea	Sycon coactum	Sycon	Light (stereomicroscope)	Regeneration; Descriptive with microscopy	G1	Y	Y	N	Regeneration (Cell reaggregation). TEM.	N	N	N	N	N	N	N	N	Y	N	N	Sycon coactum
Fortunato et al. 2015	Fortunato, S., Adamski, M., & Adamska, M. (2015). Comparative analyses of developmental transcription factor repertoires in sponges reveal unexpected complexity of the earliest animals. Marine Genomics, 24, 121–129.	2015	Norway	Norway	Norway	2	Paper	ENG	Calcaronea	Sycon ciliatum	Sycon	Hybridization.	Developmental transcription factors repertoires.	G1M	Y	Y	Y	Molecular. Heatmap (from Fortunato et al. 2014, Leininger et al. 2014).	N	N	N	Y	Y	Y	Y	N	N	N	Y	Sycon ciliatum
Lanna et al. 2015	Lanna, E., Paranhos, R., Paiva, P. C., & Klautau, M. (2015). Environmental effects on the reproduction and fecundity of the introduced calcareous sponge Paraleucilla magna in Rio de Janeiro, Brazil. Marine Ecology, 36(4), 1075-1087.	2015	Brazil	Brazil	Brazil	14	Paper	ENG	Calcaronea	Paraleucilla magna	Paraleucilla	Light.	Dynamics of RE; Descriptive with microscopy	G1	Y	Y	N	Cycle of elements during 1,5 year. Density. Comparisons. Only one picture of each RE.	N	Y	N	Y	Y	N	Y	N	N	N	N	Paraleucilla magna
Fortunato et al. 2016	Fortunato, S. A. V., et al. (2016). Conservation and divergence of bHLH genes in the calcisponge Sycon ciliatum. EvoDevo, 7, 1–12.	2016	Norway	France	Norway	2	Paper	ENG	Calcaronea	Sycon ciliatum	Sycon	Hybridization.	Molecular. bHLH. Expression during embriogenesis.	G3M	N	Y	Y	Sycon ciliatum bHLB proteins. Comparison to 19 stages (from early vitellogenesis to young siconoid, and non reproductive.	N	Y	N	Y	Y	Y	N	N	N	N	Y	Sycon ciliatum
Guardiola et al. 2016	Guardiola, M., Frotscher, J., & Uriz, M. J. (2016). High genetic diversity, phenotypic plasticity, and invasive potential of a recently introduced calcareous sponge, fast spreading across the Atlanto-Mediterranean basin. Marine Biology, 163, 1–16.	2016	Spain	Spain	Spain, Portugal, Brazil	3, 4, 14	Paper	ENG	Calcaronea	Paraleucilla magna	Paraleucilla	Light. TEM.	Descriptive with microscopy	G1	Y	Y	N	Description of ER. Statistics about molecular features among populations.	Y	Y	N	Y	Y	N	Y	N	N	N	N	Paraleucilla magna
Lanna & Klautau 2016	Lanna, E., & Klautau, M. (2016). Some aspects of the oogenesis of three species of clathrinid sponges (Calcarea, Porifera). Journal of the Marine Biological Association of the United Kingdom, 96, 529–539.	2016	Brazil	Brazil	Brazil	14	Paper	ENG	Calcinea	Clathrina aurea	Clathrina	Light. TEM.	Descriptive with microscopy	G1	Y	Y	N	Description of oogenesis. Frequency of oocytes. Light, MET.	N	Y	N	N	N	N	Y	N	N	N	N	Clathrina aurea
						14			Calcinea	Borojevia aspina	Borojevia	Light, TEM-SEM.	Descriptive with microscopy	G1	Y	Y	N	Description of oogenesis. Frequency of oocytes. Light, MET-VET.	N	Y	N	N	N	N	Y	N	N	N	N	Borojevia aspina
						14			Calcinea	Borojevia brasiliensis	Borojevia	Light, TEM-SEM.	Descriptive with microscopy	G1	Y	Y	N	Description of oogenesis. Frequency of oocytes. Light, MET-VET.	N	Y	N	N	N	N	Y	N	N	N	N	Borojevia brasiliensis
Padua & Klautau 2016	Padua, A.; Klautau, M. (2016) Regeneration in calcareous sponges (Porifera). Journal of the Marine Biological Association of the United Kingdom, 96(2), 553-558.	2016	Brazil	Brazil	Brazil	14	Paper	ENG	Calcinea	Neoernsta citrea	Neoernsta	In sity photography	In situ photography	G1	Y	Y	N	Experimental regeneration of the osculum in situ	N	N	N	N	N	N	N	N	Y	N	N	Ersntia sp.
Padua et al. 2016	Padua, A., Leocorny, P., Custódio, M. R., & Klautau, M. (2016). Fragmentation, fusion, and genetic homogeneity in a calcareous sponge (Porifera, Calcarea). Journal of Experimental Zoology Part A: Ecological Genetics and Physiology, 325(5), 294–303.	2016	Brazil	Brazil	Brazil	14	Paper	ENG	Calcinea	Clathrina aurea	Clathrina	Illustration	Fragmentation and fusion in situ.	G1	Y	Y	N	Fragmentation and fusion in a small population during 18 months. Marker	N	N	N	N	N	N	N	N	Y	Y	M	Clathrina aurea
Ereskovsky et al. 2017	Ereskovsky, A. V., Lavrov, A. I., Bolshakov, F. V., & Tokina, D. B. (2017). Regeneration in white sea sponge Leucosolenia complicata (Porifera, Calcarea). Invertebrate Zoology, 41, 108–113.	2017	France	Russia	Russia	1	Paper	ENG	Calcaronea	Leucosolenia complicata	Leucosolenia	Light.	Descriptive with microscopy	G1	Y	Y	N	Regeneration (wound). Tissues reorganization.	N	N	N	N	N	N	N	N	Y	N	N	Leucosolenia complicata
Padua et al. 2017	Padua, A., Cunha, H. A., & Klautau, M. (2018). Gene flow and differentiation in a native calcareous sponge (Porifera) with unknown dispersal phase: Population structure of C. aurea. Marine Biodiversity, 48(4), 2125-2135.	2017	Brazil	Brazil	Brazil	14.15	Paper	ENG	Calcinea	Clathrina aurea	Clathrina	[observation; no image]	Population genetics	G0M	N	N	N	Population genetics using microsatellites through four brazilian's beaches.	N	N	N	N	N	N	N	N	N	N	M	Clathrina aurea
Fontana et al. 2018	Fontana, T., Condor-Lujan, B., Azevedo, F., Perez, T., & Klautau, M. (2018). Diversity and distribution patterns of calcareous sponges (subclass Calcinea) from Martinique. Zootaxa, 4410(2), 331–369.	2018	Brazil	Brazil	Martinique	12	Paper	ENG	Calcinea	Leucaltis clathria	Leucaltis	Light (stereomicroscope)	Integrative taxonomy.	G3	N	Y	N	Larvae in the choanosome.	N	N	N	N	Y	N	N	N	N	N	N	Leucaltis clathria
Lanna & Klautau 2018	Lanna, E., & Klautau, M. (2018). Life history and reproductive dynamics of the cryptogenic calcareous sponge Sycettusa hastifera (Porifera, Calcarea) living in tropical rocky shores. Journal of the Marine Biological Association of the United Kingdom, 98, 505–514.	2018	Brazil	Brazil	Brazil	14	Paper	ENG	Calcaronea	Sycettusa hastifera	Sycettusa	Light.	Descriptive with microscopy; Statistical analysis.	G1	Y	Y	N	Life story. Densities. Oocyte diameter.	N	Y	N	Y	Y	N	Y	N	N	N	N	Sycettusa hastifera
Lavrov et al. 2018	Lavrov, A. I., Bolshakov, F. V., Tokina, D. B., & Ereskovsky, A. V. (2018). Sewing wounds up: the epithelial morphogenesis as a central mechanism of calcaronean sponge regeneration. Journal of Experimental Zoology Part B: Molecular and Developmental Evolution, 330, 351–371.	2018	Russia	France	Russia	1	Paper	ENG	Calcaronea	Leucosolenia variabilis	Leucosolenia	Light, SEM-TEM, fluorescent	Descriptive with microscopy	G1	Y	Y	N	Regeneration (wound). Tissues reorganization.	N	N	N	N	N	N	N	N	Y	N	N	Leucosolenia cf. variabilis
Riesgo et al. 2018	Riesgo, A., Cavalcanti, F. F., Kenny, N. J., Ríos, P., Cristobo, J., & Lanna, E. (2018). Integrative systematics of clathrinid sponges: Morphological, reproductive and phylogenetic characterization of a new species of Leucetta from Antarctica (Porifera, Calcarea, Calcinea) with notes on the occurrence of flagellated sperm. Invertebrate Systematics, 32, 827–841.	2018	UK	UK	Antarctica	60	Paper	ENG	Calcinea	Leucetta giribeti	Leucetta	SEM-TEM.	Integrative taxonomy.	G1	Y	Y	N	Flagellated sperm. All elements founded. Marker, for Evolutionary analysis.	Y	Y	N	Y	Y	N	N	N	N	N	N	Leucetta giribeti
Calazans & Lanna 2019	Calazans, V. P., & Lanna, E. (2019). Influence of endogenous and exogenous factors on the reproductive output of a cryptogenic calcareous sponge. Marine Biodiversity, 49, 2837–2850.	2019	Brazil	Brazil	Brazil	14	Paper	ENG	Calcaronea	Heteropia glomerosa	Heteropia	Light.	Descriptive with microscopy; Statistical analysis.	G1	Y	Y	N	Endogenous and exogenous factors. Graphics. Photographs.	N	Y	Y	Y	Y	N	Y	N	N	N	N	Heteropia cf. glomerosa
Lanna & Klautau 2019	Lanna, E., & Klautau, M. (2019). The choanoderm of Sycettusa hastifera (Calcarea, Porifera) is able to generate new individuals. Invertebrate Biology, 138, e12262.	2019	Brazil	Brazil	Brazil	14	Paper	ENG	Calcaronea	Sycettusa hastifera	Sycettusa	Light; Light (stereomicroscope); SEM-SEM	Regeneration; Descriptive with microscopy	G1	Y	Y	N	Regeneration (cell reaggregation). Primmorph to Olynthus. Choanoderm cells.	N	N	N	N	N	N	N	N	Y	Y	N	Sycettusa hastifera
Lanna & Riesgo 2020	Lanna, E., & Riesgo, A. (2020). Sponge larvae do not swim that fast: a reply to Montgomery et al.(2019). Journal of the Marine Biological Association of the United Kingdom, 100(1), 181–183.	2020	Brazil	Brazil	(database)	?	Note	ENG	Calcaronea	Sycon coactum	Sycon	[meta-analysis; no image]	Larvae swimming speed	G2	Y	N	N	Meta-analysis of sponge larvae swin velocity (reply)	N	N	N	N	Y	N	N	N	N	N	N	Sycon coactum
Cavalcanti et al. 2020	Cavalcanti, F. F., Padua, A., Cunha, H., Halasz, M., Nikolić, V., Barreto, S., & Klautau, M. (2020). Population differentiation supports multiple human-mediated introductions of the transatlantic exotic sponge Paraleucilla magna (Porifera, Calcarea). Hydrobiologia, 847(17), 3571-3590.	2020	Brazil	Brazil	Brazil, Croatia	4,14,15	Paper	ENG	Calcaronea	Paraleucilla magna	Paraleucilla	[observation; no image]	Population genetics	G0M	N	N	N	Population genetics using microsatellites through four brazilian's beaches and one from Croatia.	N	N	N	N	N	N	N	N	N	N	M	Paraleucilla magna
Soubigou et al. 2020	Soubigou, A., Ross, E. G., Touhami, Y., Chrismas, N., & Modepalli, V. (2020). Regeneration in the sponge Sycon ciliatum partly mimics postlarval development. Development, 147(22), dev193714.	2020	France	UK	UK	2	Paper	ENG	Calcaronea	Sycon ciliatum	Sycon	Light, SEM-TEM, fluorescent	Descriptive with microscopy	G1M	Y	Y	Y	Molecular and WBR with cells descriptions	N	N	N	N	N	N	N	N	Y	N	Y	Sycon ciliatum
Caglar et al. 2021	Caglar, C., Ereskovsky, A., Laplante, M., Tokina, D., Leininger, S., Borisenko, I., … Adamska, M. (2021). Fast transcriptional activation of developmental signalling pathways during wound healing of the calcareous sponge Sycon ciliatum. bioRxiv, 2021-07.	2021	Australia	Australia	Norway	2	Paper	ENG	Calcaronea	Sycon ciliatum	Sycon	[meta-analysis; no image]	Descriptive.	G1M	Y	Y	Y	Molecular and WBR with cells descriptions	N	N	N	N	N	N	N	N	Y	N	Y	Sycon ciliatum
Klautau et al. 2022	Klautau, M., Lopes, M. V., Tavares, G., & Pérez, T. (2022). Integrative taxonomy of calcareous sponges (Porifera: Calcarea) from Réunion Island, Indian Ocean. Zoological Journal of the Linnean Society, 194(3), 671–725.	2022	Brazil	Brazil	Réunion Island	20	Paper	ENG	Calcinea	Leucaltis nodusgordii	Leucaltis	Light (stereomicroscope)	Integrative taxonomy.	G3	N	Y	N	"Yellow reproductive elements". Probably embryos.	N	N	N	Y	N	N	N	N	N	N	N	Leucaltis nodusgordii
Lanna & Klautau 2022	Lanna, E., & Klautau, M. (2022). Oogenesis and embryogenesis in a cryptogenic species of calcareous sponge (Calcaronea, Heteropiidae) in the southwestern Atlantic. Invertebrate Biology, 141(2), e12375.	2022	Brazil	Brazil	Brazil	14	Paper	ENG	Calcaronea	Sycettusa hastifera	Sycettusa	Light, SEM-TEM	Descriptive with microscopy	G1	Y	Y	N	Description in details for oogenesis and embryogenesis, including a scheme of inversion	N	Y	Y	Y	Y	N	N	N	N	N	N	Sycettusa hastifera
Lavrov and Ereskovsky 2022	Lavrov, A. I., & Ereskovsky, A. V. (2022). Studying Porifera WBR using the calcareous sponges Leucosolenia. In Whole-Body Regeneration: Methods and Protocols (pp. 69–93). New York, NY: Springer US.	2022	Russia	Russia	Russia	1	Chapter	ENG	Calcaronea	Leucosolenia variabilis	Leucosolenia	Light, SEM-TEM, Immunohistochemical	Descriptive with microscopy	G1	Y	Y	N	Regeneration (WBR)	N	N	N	N	N	N	N	N	Y	N	N	Leucosolenia variabilis
Lopes & Klautau 2023	Lopes, M. V., & Klautau, M. (2023). Phylogeny and revision of Leucaltis and Leucettusa (Porifera: Calcarea), with new classification proposals and description of a new type of aquiferous system. Zoological Journal of the Linnean Society, 194(3), 671–725.	2023	Brazil	Brazil	Chile	45	Paper	ENG	Calcinea	Rowella simplicissima	Rowella	[observation; no image]	Integrative taxonomy (cited only)	G4	N	N	N	N	N	C	N	N	N	N	N	N	N	N	N	Rowella simplicissima
					Kerguelen	59			Calcinea	Rowella vera	Rowella	[observation; no image]	Integrative taxonomy (cited only)	G4	N	N	N	N	N	C	N	N	N	N	N	N	N	N	N	Rowella vera
Skorentseva et al. 2023	Skorentseva, K. V., Bolshakov, F. V., Saidova, A. A., & Lavrov, A. I. (2023). Regeneration in calcareous sponge relies on ‘purse-string’ mechanism and the rearrangements of actin cytoskeleton. Cell and Tissue Research, 394(1), 107–129.	2023	Russia	Russia	Russia	1	Paper	ENG	Calcaronea	Leucosolenia variabilis	Leucosolenia	Fluorescent; Light (stereomicroscope)	Regeneration; Descriptive with microscopy	G1	Y	Y	N	Cells marked and tissue reorganization	N	N	N	N	N	N	N	N	Y	N	N	Leucosolenia variabilis
Lavrov et al. 2024	Lavrov, A., Ekimova, I., Schepetov, D., Koinova, A., & Ereskovsky, A. (2024). The complex case of the calcareous sponge Leucosolenia complicata (Porifera: Calcarea): hidden diversity in Boreal and Arctic regions with description of a new species. Zoological Journal of the Linnean Society, 200(4), 876–914.	2024	Russia	Russia	Russia	1	Paper	ENG	Calcaronea	Leucosolenia creepae	Leucosolenia	[observation; no image]	Integrative taxonomy	G3	N	Y	N	Marker for evolutionary analysis. Oocyte photo.	N	Y	N	N	N	N	N	N	N	N	N	Leucosolenia creepae
					Russia, Greenland	1			Calcaronea	Leucosolenia corallorrhiza	Leucosolenia	[observation; no image]	Integrative taxonomy	G4	N	N	N	Marker for evolutionary analysis. . ER cited	N	C	N	N	C	N	N	N	N	N	N	Leucosolenia corallorrhiza
					France	2			Calcaronea	Leucosolenia complicata	Leucosolenia	[observation; no image]	Integrative taxonomy	G4	N	N	N	Marker for evolutionary analysis. . ER cited	N	C	N	N	N	N	N	N	N	N	N	Leucosolenia complicata
Maas 1904	Maas, O. (1904). Über die Wirkung der Kalkentziehung auf die Entwicklung der Kalkschwämme. Sitzungsber. d. Ges. f. Morph. u. Phys. München, 20, 4–21.	1904	Germany	0	?	?	Paper	GER	Calcaronea	Sycon setosum	Sycon	?	?	?	?	?	N	Pupa = preolynthus	?	?	?	?	?	Y	?	?	?	?	N	Sycandra setosa	See Ereskovsky et al. 2010
Farkas 1929	Farkas, B. (1929). Beiträge zur Kenntnis des feineren Baues und der Entwicklung der Spongien. International Congress of Zoology, 10e Congrès, Budapest, 933–941.	1929	?	0	?	?	Paper	GER	Calcaronea	[unknown]	[unknown]	?	?	?	?	?	N	?	Y	?	?	?	?	?	?	?	?	?	N	?	See Korotkova 1981
Tuzet 1946	Tuzet, O. (1946). L'embryologie des éponges calcaires hétérocoeles. Les Editions de la Revue scientifique, 84(7), 405–409	1946	France	0	?	?	Paper	FRE	Calcaronea	Sycon sp.	Sycon	?	?	?	?	?	N	?	?	?	?	?	?	?	?	?	?	?	N	Sycon	See Manuel and Le Parco 2000
Korotkova et al. 1965	Korotkova, G. P., Efremova, S. M., & Kadantseva, M. (1965). The peculiarities of the morphogenesis during the development of Sycon lingua from small fragments of the body. Vestnik Leningrad State University, 21, 14–30.	1965	Russia	0	Russia	1	Paper	RUS	Calcaronea	Sycon lingua	Sycon	?	?	?	Y	?	N	Regeneration (small fragments)	N	N	N	N	N	N	N	N	Y	N	N	Sycon lingua	See Ereskovsky et al. 2021
Sarà & Orsi 1975	Sarà, M., & Orsi, L. R. (1975). Sex differentiation in Sycon (Porifera Calcispongiae). Pubblicazioni della Stazione Zoologica di Napoli, 39, 618–634.	1975	Italy	Italy	Italy	4	Paper	ENG	Calcaronea	Sycon ciliatum	Sycon	?	?	?	Y	?	N	Spermiocyst, oocytes, sperm	Y	Y	Y	N	N	N	N	N	N	N	N	Sycon ciliatum	See Sarà et al. 1974
Anakina 1981	Anakina, R. P. (1981). The embryological development of Barents Sea sponge Leucosolenia complicata Mont. In G. P. Korotkova (Ed.), Morphogenesis in sponges. Leningrad University Press, Leningrad.	1981	Russia	0	Russia	1	Paper	RUS	Calcaronea	Leucosolenia complicata	Leucosolenia	?	Descriptive with figures	?	Y	Y	N	Stomablatula inversion	N	N	N	Y	Y	N	P	N	N	N	N	Leucosolenia complicata	See Ereskovsky et al. 2010
Anakina 1989	Anakina, R. P. (1989). Experimental-morphological investigations of the embryogenesis in Barents Sea calcareous sponge Leucosolenia complicata Montagu (Ph.D. thesis). Leningrad University.	1989	Russia	0	Russia	1	Thesis	RUS	Calcaronea	Leucosolenia complicata	Leucosolenia	?	Descriptive with figures	?	Y	Y	N	Post-larval development; Experiments based on Jones' '71.	N	N	N	N	Y	Y	N	N	N	N	N	Leucosolenia complicata	See Ereskovsky et al. 2010
Korotkova 1997	Korotkova, G. P. (1997). Regeneration in animals. St. Petersburg: St. Petersburg University Press.	1997	Russia	0	Russia	1	Thesis	RUS	Calcaronea	Sycon raphanus	Sycon	?	?	?	Y	?	N	Regeneration	N	N	N	N	N	N	N	N	Y	N	N	Sycon raphanus	See Ereskovsky et al. 2021
						1			Calcaronea	Sycon lingua	Sycon	?	?	?	Y	?	N	Regeneration	N	N	N	N	N	N	N	N	Y	N	N	Sycon lingua	See Ereskovsky et al. 2021
Legend:
N: NO
Y: YES
C: CITED
P: PRESENCE [in cycle]
M: Marker [in Molecular]
Group	Number
Descriptive with image	G1
Molecular + descriptive and image	G1M
Descriptive (no image)	G2
Image (no description)	G3
Molecular + image	G3M
Cited (only)	G4
Molecular	G0M
