# Supplementary material for: Reproduction and Development in Calcareous Sponges: A Panorama of the Last Two Centuries
Source: Mol Reprod Dev. 2026 Jul 6;93(7):e70129. doi: 10.1002/mrd.70129 (PMC13336810; doi:10.1002/mrd.70129)
Supplement: Supplementary file 3 — Supporting File 3 [file MRD-93-e70129-s006.xlsx]

## Sheet: Table S2
Systematic bibliometric data from ORIGINAL entries - Cajado & Lanna
ENTRIES per subclass			Developmental studies in Calcarea						Developmental studied species
CALCARONEA	255		Calcinean genera	Entries	Studied species	Total of species	% within group		Calcinean Species	Entries
CALCINEA	76		Ascaltis	7	4	13	30.7692		Ascaltis reticulum	4
Total of "entries":	331		Ascandra	3	2	18	11.1111		Ascaltis poterium	1
			Borojevia	7	3	13	23.0769		Alcaltis depressa	1
			Clathrina	44	8	77	10.3896		Ascaltis wilsoni	1
SPECIES per subclass			Leucaltis	2	2	6	33.3333		Ascandra contorta	1
CALCARONEA	56		Leucascus	1	1	14	7.14286		Ascandra falcata	2
CALCINEA	31		Leucetta	3	2	24	8.33333		Borojevia cerebrum	5
[unknown]	2		Murrayona	1	1	1	100		Borojevia aspina	1
Total of species:	87		Neoernsta	1	1	19	5.26316		Borojevia brasiliensis	1
			Paramurrayona	1	1	1	100		Clathrina blanca	12
Total of genera:	36		Robspongia	1	1	2	50		Clathrina primordialis	4
			Rowella	4	4	10	40		Clathrina clathrus	7
			Soleneiscus	1	1	10	10		Clathrina procumbens	1
			15 unstudied genera	0	0	51	-		Clathrina coriacea	15
			Total of calcinean	76	31	259	11.9691		Clathrina rubra	1
									Clathrina arnesenae	1
			Calcaronean genera	Entries	Studied species	Total of species	% within group		Clathrina aurea	3
			Lepidoleucon	1	1	1	100		Leucaltis clathria	1
			Leuconia	7	3	10	30		Leucaltis nodusgordii	1
			Petrobiona	8	1	1	100		Leucascus clavatus	1
			Trichogypsia	1	1	3	33.3333		Leucetta chagosensis	2
			5 unst. gen. Baeriida	0	0	7	-		Leucetta giribeti	1
			Total of Baeriida	17	6	22	27.2727		Murrayona phanolepis	1
			Amphoriscus	2	2	17	11.7647		Neoernsta citrea	1
			Grantessa	1	1	30	3.33333		Paramurrayona corticata	1
			Grantia	32	2	42	4.7619		Robspongia minchini	1
			Gratiopsis	1	1	3	33.3333		Rowella haeckeliana	1
			Heteropia	1	1	6	16.6667		Rowella simplicissima	1
			Kebira	1	1	2	50		Rowella vera	1
			Lelapia	1	1	2	50		Rowella lancifera	1
			Leucandra	15	6	143	4.1958		Soleneiscus sp.	1
			Leucilla	6	4	15	26.6667		Calcaronean Species	Entries
			Leucosolenia	39	7	43	16.2791		Amphoriscus testiparus	1
			Paraleucilla	8	1	14	7.14286		Amphoriscus oviparus	1
			Sycetta	1	1	9	11.1111		Grantessa intusarticulata	1
			Sycettusa	3	1	19	5.26316		Grantia compressa	31
			Sycon	116	15	86	17.4419		Grantia capillosa	1
			Sycyssa	2	1	1	100		Grantiopsis heroni	1
			Teichonopsis	3	1	1	100		Heteropia glomerosa	1
			Ute	3	2	10	20		Kebira uteoides	1
			27 unst. gen. Leucosolenida	0	0	92	-		Lepidoleucon inflatum	1
			Total of Leucosolenida	235	48	535	8.97196		Lelapia australis	1
			Minchinella	1	1	2	50		Leucandra ananas	1
			Plectroninia	1	1	13	7.69231		Leucandra aspera	7
			3 unst. gen. Lithonida	0	0	3	-		Leucandra echinata	1
			Total of Lithonida	2	2	18	11.1111		Leucandra gossei	3
			[Calcaronean species unknown]	1	-	-	-		Leucandra abratsbo	2
			Total of calcaronea	255	56	575	9.73913		Leucandra nicolae	1
									Leucilla amphora	1
									Leucilla echina	2
OBS.:									Leucilla uter	1
“[unknown]” as uncertain information by those who studied these animals									Leucilla endoumensis	2
unst.: unstudied									Leuconia sp.	1
gen.: genera									Leuconia nivea	3
									Leuconia johnstonii	3
									Leucosolenia sp.	2
									Leucosolenia complicata	20
									Leucosolenia variabilis	7
									Leucosolenia botryoides	7
									Leucosolenia eleanor	1
									Leucosolenia creepae	1
									Leucosolenia corallorrhiza	1
									Minchinella sp.	1
									Paraleucilla magna	8
									Petrobiona massiliana	8
									Plectroninia tecta	1
									Sycetta primitiva	1
									Sycettusa hastifera	3
									Sycon ciliatum	32
									Sycon humboldti	1
									Sycon sp.	4
									Sycon quadrangulatum	1
									Sycon raphanus	44
									Sycon sycandra	5
									Sycon setosum	5
									Sycon elegans	5
									Sycon lingua	6
									Sycon frustulosum	1
									Sycon capricorn	1
									Sycon coactum	6
									Sycon calcaravis	3
									Sycon vigilans	1
									Sycon scaldiense	1
									Sycyssa huxleyi	2
									Teichonopsis labyrinthica	3
									Trichogypsia incrustans	1
									Ute glabra	2
									Ute syconoides	1
									[unknown]	2
