# Supplementary material for: Reproduction and Development in Calcareous Sponges: A Panorama of the Last Two Centuries
Source: Mol Reprod Dev. 2026 Jul 6;93(7):e70129. doi: 10.1002/mrd.70129 (PMC13336810; doi:10.1002/mrd.70129)
Supplement: Supplementary file 4 — Supporting File 4 [file MRD-93-e70129-s005.xlsx]

## Sheet: Table S3
Developmental studied species
Calcinean Genera	Calcinean Species	Citation	Group	MEOW		Calcaronean Genera	Calcaronean Species	Citation	Group	MEOW		Group	Number
Ascaltis	Ascaltis poterium	Poléjaeff 1883	G1	56		Amphoriscus	Amphoriscus oviparus	Haeckel 1872	G1	12		Descriptive with image	G1
Ascaltis	Ascaltis reticulum	Haeckel 1872	G1	4		Amphoriscus	Amphoriscus testiparus	Haeckel 1872	G1	12		Molecular + descriptive and image	G1M
Ascaltis	Ascaltis reticulum	Minchin 1896	G1	4		Grantessa	Grantessa intusarticulata	Dendy 1893	G1	56		Descriptive (no image)	G2
Ascaltis	Ascaltis reticulum	Minchin 1900b	G1	?		Grantia	Grantia capillosa	Bianco 1888	G4	4		Image (no description)	G3
Ascaltis	Ascaltis reticulum	Borojevic 1969	G1	?		Grantia	Grantia compressa	Grant 1826	G4	2		Molecular + image	G3M
Ascaltis	Ascaltis wilsoni	Dendy 1891b	G1	56		Grantia	Grantia compressa	Carter 1874	G1	4		Cited (only)	G4
Alcaltis	Alcaltis depressa	Dendy 1891b	G1	56		Grantia	Grantia compressa	Barrois 1876	G1	2		Molecular	G0M
Ascandra	Ascandra contorta	Barrois 1876	G1	2		Grantia	Grantia compressa	Dendy 1914	G1	2
Ascandra	Ascandra falcata	Keller 1876	G1	4		Grantia	Grantia compressa	Orton 1914	G2	2
Ascandra	Ascandra falcata	Borojevic 1969	G1	?		Grantia	Grantia compressa	Jorgensen 1917	G1	2
Borojevia	Borojevia aspina	Lanna & Klautau 2016	G1	14		Grantia	Grantia compressa	Jorgensen 1918	G1	2
Borojevia	Borojevia brasiliensis	Lanna & Klautau 2016	G1	14		Grantia	Grantia compressa	Gatenby 1920a	G1	2
Borojevia	Borojevia cerebrum	Haeckel 1872	G1	4		Grantia	Grantia compressa	Gatenby 1920b	G1	2
Borojevia	Borojevia cerebrum	Minchin 1900b	G2	?		Grantia	Grantia compressa	Orton 1920	G4	2
Borojevia	Borojevia cerebrum	Sarà 1974	G1	4		Grantia	Grantia compressa	Huxley 1921b	G2	2
Borojevia	Borojevia cerebrum	Gaino et al. 1996	G1	4		Grantia	Grantia compressa	Gatenby 1927	G1	2
Borojevia	Borojevia cerebrum	Gaino & Magnino 1999	G1	4		Grantia	Grantia compressa	Gatenby & King 1929	G1	2
Clathrina	Clathrina arnesenae	Ereskovsky & Willenz 2008	G1	1		Grantia	Grantia compressa	Duboscq & Tuzet 1933a	G1	4
Clathrina	Clathrina aurea	Lanna & Klautau 2016	G1	14		Grantia	Grantia compressa	Duboscq & Tuzet 1933b	G1	4
Clathrina	Clathrina aurea	Padua et al. 2016	G1	14		Grantia	Grantia compressa	Duboscq & Tuzet 1935a	G1	4
Clathrina	Clathrina aurea	Padua et al. 2017	G0M	14.15		Grantia	Grantia compressa	Duboscq & Tuzet 1936	G1	4
Clathrina	Clathrina blanca	Miklucho-Maclay 1868	G1	3		Grantia	Grantia compressa	Duboscq & Tuzet 1937b	G1	4
Clathrina	Clathrina blanca	Metschnikoff 1879	G1	4		Grantia	Grantia compressa	Duboscq & Tuzet 1938a	G4	4
Clathrina	Clathrina blanca	Minchin 1900a	G1	2		Grantia	Grantia compressa	Duboscq & Tuzet 1938b	G1	4
Clathrina	Clathrina blanca	Minchin 1900b	G1	?		Grantia	Grantia compressa	Duboscq & Tuzet 1939	G1	4
Clathrina	Clathrina blanca	Bianco 1888	G4	4		Grantia	Grantia compressa	Tuzet & Pavans de Ceccatty 1952	G4	4
Clathrina	Clathrina blanca	Sarà 1955a	G1	4		Grantia	Grantia compressa	Lufty 1957a	G1	?
Clathrina	Clathrina blanca	Sarà 1955b	G1	4		Grantia	Grantia compressa	Lufty 1957b	G1	?
Clathrina	Clathrina blanca	Johnson 1978a	G3	11		Grantia	Grantia compressa	Tuzet 1964b	G1	4
Clathrina	Clathrina blanca	Johnson 1978b	G2	11		Grantia	Grantia compressa	Tuzet 1970	G1	4
Clathrina	Clathrina blanca	Johnson 1979a	G1	11		Grantia	Grantia compressa	Gallissian 1980	G1	4
Clathrina	Clathrina blanca	Johnson 1979b	G1	11		Grantia	Grantia compressa	Gallissian 1981	G1	2
Clathrina	Clathrina blanca	Hadži 1917	G1	4		Grantia	Grantia compressa	Gallissian 1983	G1	4
Clathrina	Clathrina clathrus	Haeckel 1872	G1	4		Grantia	Grantia compressa	Gallissian & Vacelet 1985	G1	4
Clathrina	Clathrina clathrus	Schmidt 1877	G1	4		Grantia	Grantia compressa	De Vos et al. 1991	G1	?
Clathrina	Clathrina clathrus	Schmidt 1877	G1	4		Grantiopsis	Grantiopsis heroni	Wörheide & Hooper 2003	G3	33
Clathrina	Clathrina clathrus	Bianco 1888	G4	4		Heteropia	Heteropia glomerosa	Calazans & Lanna 2019	G1	14
Clathrina	Clathrina clathrus	Sarà 1974	G1	4		Kebira	Kebira uteoides	Ilan & Vacelet 1993	G1	18
Clathrina	Clathrina clathrus	Gaino & Magnino 1999	G4	4		Lelapia	Lelapia australis	Vacelet 1991	G4	56
Clathrina	Clathrina clathrus	Riesgo et al. 2014b	G4	4		Lepidoleucon	Lepidoleucon inflatum	Vacelet 1967	G2	20
Clathrina	Clathrina coriacea	Haeckel 1871	G2	2		Leucandra	Leucandra abratsbo	Amano & Hori 1992	G1	8
Clathrina	Clathrina coriacea	Topsent 1887	G4	4		Leucandra	Leucandra abratsbo	Amano & Hori 1993	G1	8
Clathrina	Clathrina coriacea	Minchin 1900a	G1	2		Leucandra	Leucandra ananas	Haeckel 1872	G1	2
Clathrina	Clathrina coriacea	Minchin 1900b	G1	?		Leucandra	Leucandra aspera	Keller 1876	G1	4
Clathrina	Clathrina coriacea	Bidder 1920	G1	4		Leucandra	Leucandra aspera	Metschnikoff 1879	G1	4
Clathrina	Clathrina coriacea	Tuzet 1947	G1	4		Leucandra	Leucandra aspera	Bianco 1888	G4	4
Clathrina	Clathrina coriacea	Tuzet 1948	G1	4		Leucandra	Leucandra aspera	Spek 1938	G1	4
Clathrina	Clathrina coriacea	Sarà 1955a	G1	4		Leucandra	Leucandra aspera	Duboscq & Tuzet 1942	G1	4
Clathrina	Clathrina coriacea	Sarà 1955b	G1	4		Leucandra	Leucandra aspera	Tuzet 1964b	G1	4
Clathrina	Clathrina coriacea	Tuzet 1964b	G1	4		Leucandra	Leucandra aspera	Tuzet 1970	G1	4
Clathrina	Clathrina coriacea	Tuzet 1970	G1	4		Leucandra	Leucandra echinata	Dendy 1893	G1	56
Clathrina	Clathrina coriacea	Johnson 1978a	G4	11		Leucandra	Leucandra gossei	Duboscq & Tuzet 1942	G1	4
Clathrina	Clathrina coriacea	Johnson 1978b	G2	11		Leucandra	Leucandra gossei	Tuzet 1964b	G1	4
Clathrina	Clathrina coriacea	Johnson 1979a	G1	11		Leucandra	Leucandra gossei	Tuzet 1970	G1	4
Clathrina	Clathrina coriacea	Johnson 1979b	G1	11		Leucandra	Leucandra nicolae	Wörheide & Hooper 2003	G1	33
Clathrina	Clathrina primordialis	Haeckel 1872	G1	4		Leucilla	Leucilla amphora	Borojevic & Boury-Esnault 1987	G1	17
Clathrina	Clathrina primordialis	Schmidt 1877	G1	4		Leucilla	Leucilla echina	Haeckel 1872	G1	2
Clathrina	Clathrina primordialis	Metschnikoff 1879	G1	4		Leucilla	Leucilla echina	Haeckel 1874	G2	2
Clathrina	Clathrina primordialis	Bianco 1888	G4	4		Leucilla	Leucilla endoumensis	De Vos et al. 1991	G1	4
Clathrina	Clathrina procumbens	Lendenfeld 1885	G3	56		Leucilla	Leucilla endoumensis	Gallissian 1988	G1	4
Clathrina	Clathrina rubra	Borojevic 1969	G1	?		Leucilla	Leucilla uter	Poléjaeff 1883	G1	12
Leucaltis	Leucaltis clathria	Fontana et al. 2018	G3	12		Leuconia	Leuconia johnstonii	Duboscq & Tuzet 1942	G1	4
Leucaltis	Leucaltis nodusgordii	Klautau et al. 2022	G3	20		Leuconia	Leuconia johnstonii	Tuzet & Pavans de Ceccatty 1953	G4	4
Leucascus	Leucascus clavatus	Dendy 1893	G4	56		Leuconia	Leuconia johnstonii	Tuzet 1964b	G1	4
Leucetta	Leucetta chagosensis	Dendy & Frederick 1924	G4	58		Leuconia	Leuconia nivea	Duboscq & Tuzet 1942	G1	4
Leucetta	Leucetta chagosensis	Borojevic 1969	G1	?		Leuconia	Leuconia nivea	Tuzet 1964b	G1	4
Leucetta	Leucetta giribeti	Riesgo et al. 2018	G1	60		Leuconia	Leuconia nivea	Tuzet 1970	G1	4
Neoernsta	Neoernsta citrea	Padua & Klautau 2016	G1	14		Leuconia	Leuconia sp.	Haeckel 1871	G2	2
Murrayona	Murrayona phanolepis	Vacelet 1977	G1	40		Leucosolenia	Leucosolenia botryoides	Topsent 1887	G2	4
Paramurrayona	Paramurrayona corticata	Vacelet 1967	G1	20		Leucosolenia	Leucosolenia botryoides	Duboscq & Tuzet 1942	G1	4
Robspongia	Robspongia minchini	Borojevic 1969	G1	?		Leucosolenia	Leucosolenia botryoides	Tuzet 1948	G1	4
Rowella	Rowella haeckeliana	Poléjaeff 1883	G1	55		Leucosolenia	Leucosolenia botryoides	Sarà 1955a	G1	4
Rowella	Rowella lancifera	Borojevic 1969	G1	?		Leucosolenia	Leucosolenia botryoides	Sarà 1955b	G1	4
Rowella	Rowella simplicissima	Lopes & Klautau 2023	G4	45		Leucosolenia	Leucosolenia botryoides	Tuzet 1964b	G1	4
Rowella	Rowella vera	Lopes & Klautau 2023	G4	59		Leucosolenia	Leucosolenia botryoides	Tuzet 1970	G1	4
Soleneiscus	Soleneiscus sp.	Amano & Hori 2001	G1	8		Leucosolenia	Leucosolenia complicata	Haeckel 1872	G1	2
						Leucosolenia	Leucosolenia complicata	Haeckel 1874	G2	2
						Leucosolenia	Leucosolenia complicata	Korotkova 1961	G1	1
						Leucosolenia	Leucosolenia complicata	Korotkova 1962	G1	1
						Leucosolenia	Leucosolenia complicata	Korotkova & Gelihovskaia 1963	G1	1
						Leucosolenia	Leucosolenia complicata	Korotkova 1969	G1	1
						Leucosolenia	Leucosolenia complicata	Korotkova 1970a	G1	1
						Leucosolenia	Leucosolenia complicata	Korotkova 1970b	G1	1
						Leucosolenia	Leucosolenia complicata	Korotkova 1979	G1	1
						Leucosolenia	Leucosolenia complicata	Anakina 1988	G1	1
						Leucosolenia	Leucosolenia complicata	Anakina & Korotkova 1989	G1	1
						Leucosolenia	Leucosolenia complicata	Anakina 1997	G1	1
						Leucosolenia	Leucosolenia complicata	Anakina 1999	G2	1
						Leucosolenia	Leucosolenia complicata	Anakina & Drozdov 2000	G1	1
						Leucosolenia	Leucosolenia complicata	Anakina & Drozdov 2001	G1	1
						Leucosolenia	Leucosolenia complicata	Fortunato et al. 2014	G0M	2
						Leucosolenia	Leucosolenia complicata	Ereskovsky et al. 2017	G1	1
						Leucosolenia	Leucosolenia complicata	Lavrov et al. 2024	G4	2
						Leucosolenia	Leucosolenia complicata	Anakina 1981	?	1
						Leucosolenia	Leucosolenia complicata	Anakina 1989	?	1
						Leucosolenia	Leucosolenia corallorrhiza	Lavrov et al. 2024	G4	1
						Leucosolenia	Leucosolenia creepae	Lavrov et al. 2024	G3	1
						Leucosolenia	Leucosolenia eleanor	Bebenek et al. 2004	G0M	11
						Leucosolenia	Leucosolenia variabilis	Haeckel 1871	G2	2
						Leucosolenia	Leucosolenia variabilis	Vasseur 1879	G1	2
						Leucosolenia	Leucosolenia variabilis	Minchin 1896	G1	2
						Leucosolenia	Leucosolenia variabilis	Korotkova & Gelihovskaia 1963	G1	2
						Leucosolenia	Leucosolenia variabilis	Lavrov et al. 2018	G1	1
						Leucosolenia	Leucosolenia variabilis	Lavrov and Ereskovsky 2022	G1	1
						Leucosolenia	Leucosolenia variabilis	Skorentseva et al. 2023	G1	1
						Leucosolenia	Leucosolenia sp.	Haeckel 1871	G2	2
						Leucosolenia	Leucosolenia sp.	Orton 1914	G2	2
						Minchinella	Minchinella sp.	Vacelet 1991	G4	35
						Paraleucilla	Paraleucilla magna	Lanna et al. 2007	G1	14
						Paraleucilla	Paraleucilla magna	Lanna & Klautau 2010	G1	14
						Paraleucilla	Paraleucilla magna	Lanna & Klautau 2012	G1	14
						Paraleucilla	Paraleucilla magna	Longo et al. 2012	G1	4
						Paraleucilla	Paraleucilla magna	Padua et al. 2013	G2	14
						Paraleucilla	Paraleucilla magna	Lanna et al. 2015	G1	14
						Paraleucilla	Paraleucilla magna	Guardiola et al. 2016	G1	2014-04-03
						Paraleucilla	Paraleucilla magna	Cavalcanti et al. 2020	G0M	4,14,15
						Petrobiona	Petrobiona massiliana	Vacelet 1960	G1	4
						Petrobiona	Petrobiona massiliana	Vacelet 1964	G1	4
						Petrobiona	Petrobiona massiliana	Tuzet 1970	G1	4
						Petrobiona	Petrobiona massiliana	Gallissian 1981	G1	4
						Petrobiona	Petrobiona massiliana	Gallissian & Vacelet 1985	G1	4
						Petrobiona	Petrobiona massiliana	Gallissian & Vacelet 1990	G1	4
						Petrobiona	Petrobiona massiliana	Gallissian & Vacelet 1992	G1	4
						Petrobiona	Petrobiona massiliana	Gilis et al. 2011	G2	4
						Plectroninia	Plectroninia tecta	Vacelet 1991	G4	20
						Sycetta	Sycetta primitiva	Haeckel 1872	G1	56
						Sycettusa	Sycettusa hastifera	Lanna & Klautau 2018	G1	14
						Sycettusa	Sycettusa hastifera	Lanna & Klautau 2019	G1	14
						Sycettusa	Sycettusa hastifera	Lanna & Klautau 2022	G1	14
						Sycon	Sycon calcaravis	Yamasaki & Watanabe 1991	G2	9
						Sycon	Sycon calcaravis	Nakamura et al. 1998	G1	8
						Sycon	Sycon calcaravis	Watanabe & Okada 1998	G1	8
						Sycon	Sycon capricorn	Wörheide & Hooper 2003	G1	33
						Sycon	Sycon ciliatum	Lieberkühn 1859	G1	4
						Sycon	Sycon ciliatum	Haeckel 1872	G1	4
						Sycon	Sycon ciliatum	Metschnikoff 1874	G1	4
						Sycon	Sycon ciliatum	Barrois 1876	G1	2
						Sycon	Sycon ciliatum	Topsent 1887	G4	4
						Sycon	Sycon ciliatum	Orton 1914	G2	2
						Sycon	Sycon ciliatum	Orton 1920	G4	2
						Sycon	Sycon ciliatum	Huxley 1921a	G1	2
						Sycon	Sycon ciliatum	Gatenby 1927	G1	2
						Sycon	Sycon ciliatum	Duboscq & Tuzet 1933b	G1	4
						Sycon	Sycon ciliatum	Duboscq & Tuzet 1941	G1	4
						Sycon	Sycon ciliatum	Korotkova 1963b	G1	1
						Sycon	Sycon ciliatum	Connes 1964	G1	4
						Sycon	Sycon ciliatum	Tuzet 1964a	G1	4
						Sycon	Sycon ciliatum	Tuzet 1970	G1	4
						Sycon	Sycon ciliatum	Jones 1971	G1	2
						Sycon	Sycon ciliatum	Gaino & Valentini 1972	G1	4
						Sycon	Sycon ciliatum	Sarà 1974	G1	4
						Sycon	Sycon ciliatum	van Koolwijk 1982	G4	2
						Sycon	Sycon ciliatum	Gaino et al. 1987	G1	4
						Sycon	Sycon ciliatum	Franzen 1988	G1	4
						Sycon	Sycon ciliatum	Adamska et al. 2011	G1	?
						Sycon	Sycon ciliatum	Fortunato et al. 2012	G3M	2
						Sycon	Sycon ciliatum	Sebé-Pedrós et al. 2013	G0M	?
						Sycon	Sycon ciliatum	Fortunato et al. 2014	G3M	2
						Sycon	Sycon ciliatum	Leininger et al. 2014	G1M	2
						Sycon	Sycon ciliatum	Bråte et al. 2015	G1M	2
						Sycon	Sycon ciliatum	Fortunato et al. 2015	G1M	2
						Sycon	Sycon ciliatum	Fortunato et al. 2016	G3M	2
						Sycon	Sycon ciliatum	Soubigou et al. 2020	G1M	2
						Sycon	Sycon ciliatum	Caglar et al. 2021	G1M	2
						Sycon	Sycon ciliatum	Sarà & Orsi 1975	?	4
						Sycon	Sycon coactum	Elliot et al. 2004	G1	10
						Sycon	Sycon coactum	Eerkes-Medrano & Leys 2006	G1	10
						Sycon	Sycon coactum	Riesgo et al. 2014a	G0M	10
						Sycon	Sycon coactum	Riesgo et al. 2014b	G4	10
						Sycon	Sycon coactum	Eerkes-Medrano et al. 2015	G1	10
						Sycon	Sycon coactum	Lanna & Riesgo 2020	G2	?
						Sycon	Sycon elegans	Duboscq & Tuzet 1941	G1	4
						Sycon	Sycon elegans	Duboscq & Tuzet 1944	G1	4
						Sycon	Sycon elegans	Tuzet 1964a	G1	4
						Sycon	Sycon elegans	Tuzet 1964b	G1	4
						Sycon	Sycon elegans	Tuzet 1970	G1	4
						Sycon	Sycon frustulosum	Borojevic & Peixinho 1976	G4	14
						Sycon	Sycon humboldti	Schmidt 1866	G1	2, 4
						Sycon	Sycon lingua	Korotkova 1963b	G1	1
						Sycon	Sycon lingua	Korotkova 1970a	G1	1
						Sycon	Sycon lingua	Korotkova 1970b	G1	1
						Sycon	Sycon lingua	Korotkova 1979	G1	1
						Sycon	Sycon lingua	Korotkova et al. 1965	?	1
						Sycon	Sycon lingua	Korotkova 1997	?	1
						Sycon	Sycon quadrangulatum	Haeckel 1872	G1	4
						Sycon	Sycon raphanus	Schmidt 1875	G1	4
						Sycon	Sycon raphanus	Schulze 1875	G1	4
						Sycon	Sycon raphanus	Keller 1876	G1	4
						Sycon	Sycon raphanus	Schulze 1878	G1	4
						Sycon	Sycon raphanus	Balfour 1879	G2	2
						Sycon	Sycon raphanus	Metschnikoff 1879	G1	4
						Sycon	Sycon raphanus	Poléjaeff 1882	G1	4
						Sycon	Sycon raphanus	Dendy 1890	G2	56
						Sycon	Sycon raphanus	Maas 1899	G1	?
						Sycon	Sycon raphanus	Maas 1900	G1	4
						Sycon	Sycon raphanus	Minchin 1900b	G1	?
						Sycon	Sycon raphanus	Cotte 1902	G2	4
						Sycon	Sycon raphanus	Görich 1903	G2	?
						Sycon	Sycon raphanus	Görich 1904	G1	?
						Sycon	Sycon raphanus	Maas 1906	G2	4
						Sycon	Sycon raphanus	Hammer 1906a	G2	4
						Sycon	Sycon raphanus	Hammer 1906b	G2	4
						Sycon	Sycon raphanus	Hammer 1908	G1	4
						Sycon	Sycon raphanus	Bianco 1888	G4	4
						Sycon	Sycon raphanus	Jörgensen 1910	G1	4
						Sycon	Sycon raphanus	Huxley 1911	G1	4
						Sycon	Sycon raphanus	Bidder 1920	G1	4
						Sycon	Sycon raphanus	Duboscq & Tuzet 1932	G1	4
						Sycon	Sycon raphanus	Duboscq & Tuzet 1933a	G1	4
						Sycon	Sycon raphanus	Duboscq & Tuzet 1935b	G1	4
						Sycon	Sycon raphanus	Duboscq & Tuzet 1936	G1	4
						Sycon	Sycon raphanus	Duboscq & Tuzet 1937a	G1	4
						Sycon	Sycon raphanus	Duboscq & Tuzet 1937b	G1	4
						Sycon	Sycon raphanus	Duboscq & Tuzet 1938a	G4	4
						Sycon	Sycon raphanus	Duboscq & Tuzet 1938b	G1	4
						Sycon	Sycon raphanus	Duboscq & Tuzet 1939	G1	4
						Sycon	Sycon raphanus	Sarà, 1955b	G1	4
						Sycon	Sycon raphanus	Korotkova 1963b	G1	1
						Sycon	Sycon raphanus	Tuzet & Connes 1963	G1	4
						Sycon	Sycon raphanus	Tuzet & Paris 1963	G1	4
						Sycon	Sycon raphanus	Tuzet 1964a	G1	4
						Sycon	Sycon raphanus	Tuzet 1964b	G1	4
						Sycon	Sycon raphanus	Tuzet 1970	G1	4
						Sycon	Sycon raphanus	Ivanov 1971	G1	4
						Sycon	Sycon raphanus	Gallissian 1981	G2	2
						Sycon	Sycon raphanus	Manuel & Le Parco 2000	G0M	4
						Sycon	Sycon raphanus	Leys & Eerkes-Medrano 2005	G1	10
						Sycon	Sycon raphanus	Jager et al. 2006	G0M	4
						Sycon	Sycon raphanus	Korotkova 1997	?	1
						Sycon	Sycon scaldiense	van Koolwijk 1982	G4	2
						Sycon	Sycon setosum	Maas 1900	G1	4
						Sycon	Sycon setosum	Bianco 1888	G4	4
						Sycon	Sycon setosum	Jörgensen 1911	G1	4
						Sycon	Sycon setosum	Maas 1904	?	?
						Sycon	Sycon setosum	Spek 1938	G1	4
						Sycon	Sycon sycandra	Lendenfeld 1885	G3	56
						Sycon	Sycon sycandra	Gallissian 1981	G2	4
						Sycon	Sycon sycandra	Gallissian & Vacelet 1985	G1	4
						Sycon	Sycon sycandra	Gallissian 1989	G1	4
						Sycon	Sycon sycandra	De Vos et al. 1991	G1	?
						Sycon	Sycon vigilans	Sarà et al. 1974	G1	4
						Sycon	Sycon sp.	Haeckel 1871	G2	2
						Sycon	Sycon sp.	Tuzet 1946	?	?
						Sycon	Sycon sp.	Amano & Hori 1992	G1	8
						Sycon	Sycon sp.	Amano & Hori 1993	G1	8
						Sycyssa	Sycyssa huxleyi	Haeckel 1872	G1	4
						Sycyssa	Sycyssa huxleyi	Haeckel 1874	G2	4
						Teichonopsis	Teichonopsis labyrinthica	Dendy 1890	G1	56
						Teichonopsis	Teichonopsis labyrinthica	Dendy 1891	G1	56
						Teichonopsis	Teichonopsis labyrinthica	Lufty 1957b	G1	?
						Trichogypsia	Trichogypsia incrustans	Haeckel 1872	G1	2
						Ute	Ute glabra	Schmidt 1876	G1	4
						Ute	Ute glabra	Bianco 1888	G4	4
						Ute	Ute syconoides	Dendy 1893	G1	56
						[unknown]	[unknown]	Farkas 1929	?	?
