# Supplementary material for: Reproduction and Development in Calcareous Sponges: A Panorama of the Last Two Centuries
Source: Mol Reprod Dev. 2026 Jul 6;93(7):e70129. doi: 10.1002/mrd.70129 (PMC13336810; doi:10.1002/mrd.70129)
Supplement: Supplementary file 5 — Supporting File 5 [file MRD-93-e70129-s004.xlsx]

## Sheet: Table S4
Papers, book chapters, books and notes with review informations about reproduction and development of Calcarea (Porifera). Listed in order of year of publication (until 2024). - Cajado & Lanna.
Citation	References (APA)	Year	Author's address (current country name)	Address of corresponding author (or, second author, in the absence of a correspondent description)	Type	Language	PDF	Subclass	Species (accepted names)	Geral	Histology?	Description?	Molecular?	Theme	Observations	Original names
Brien, 1943	Brien, P. (1943). L'embryologie des éponges. Bulletin du Muséum d’Histoire Naturelle de Belgique, 19, 1–20.	1943	Belgium	Belgium	Review	FRE	Y	Calcaronea	Leucosolenia sp.	Description and comparison	S	Y	N	Larvae development	Leucosolenia, Sycon, Grantia and Leucandra united in the same schema	Leucosolenia sp.
								Calcaronea	Sycon sp.	Description and comparison	S	Y	N	Larvae development	Leucosolenia, Sycon, Grantia and Leucandra united in the same schema	Sycon sp.
								Calcaronea	Grantia sp.	Description and comparison	S	Y	N	Larvae development	Leucosolenia, Sycon, Grantia and Leucandra united in the same schema	Grantia sp.
								Calcaronea	Leucandra sp.	Description and comparison	S	Y	N	Larvae development	Leucosolenia, Sycon, Grantia and Leucandra united in the same schema	Leucandra sp.
								Calcinea	Ascaltis reticulum	Description and comparison	S	Y	N	Larvae development	Clathrina e Ascaltis (in the paper: Clathrina) united	Clathrina reticulum
								Calcinea	Clathrina blanca	Description and comparison	S	Y	N	Larvae development	Clathrina e Ascaltis (in the paper: Clathrina) united	Clathrina blanca
Hartman 1958	Hartman, W. D. (1958). A re-examination of Bidder's classification of the Calcarea. Systematic Zoology, 7(3), 97–110.	1958	USA	USA	Review	ENG	Y	Calcinea	Clathrina coriacea	Description, illustration and comparison	Y	Y	N	Development (sistematic)	Cellules en croix	Clatrina coriacea
								Calcaronea	Leucosolenia botryoides	Description, illustration and comparison	Y	Y	N	Development (sistematic)	Cellules en croix and larval and postlarval schema	Leucosolenia botryoides
								Calcaronea	Sycon ciliatum	Description, illustration and comparison	Y	Y	N	Development (sistematic)	Cellules en croix	Sycon coronatum
								Calcaronea	Sycon raphanus	Description, illustration and comparison	Y	Y	N	Development (sistematic)	Cellules en croix	Sycon raphanus
								Calcinea	Clathrina spp.	Description, schema and comparison	S	Y	N	Development (sistematic)	Larval and postlarval schema	Clathrina blanca, Clathrina contorta, Clathrina coriacea, Clathrina reticulum
								Calcaronea	Sycon spp.	Description, schema and comparison	S	Y	N	Development (sistematic)	Larval and postlarval schema	Sycon elegans, Sycon raphanus, Sycon coronatum
Burton 1963	Burton, M. (1963). A revision of the classification of the calcareous sponges: with a catalogue of the specimens in the British Museum (Natural History). William Clowes and Sons, London.	1963	UK	UK	Book	ENG	Y	Calcaronea	Leucosolenia ssp.	Systematic	N	C	N	Systematic (based on Minchin)	Leucosolenia and Clathrina separation by larvae (only RE cited in this book), "tends to lose its value". No picture.	-
								Calcinea	Clathrina spp.	Systematic	N	C	N	Systematic (based on Minchin)	Leucosolenia and Clathrina separation by larvae (only RE cited in this book), "tends to lose its value". No picture.	-
Korotkova 1963a	Korotkova, G. P. (1963a). On the types of restoration processes in sponges. Acta Biologica Academiae Scientiarum Hungaricae, 13, 389–406.	1963	Russia	Russia	Review	ENG	Y	Calcaronea	Leucosolenia complicata	Description, photograph and schema	Y	Y	N	Regeneration	Regeneration properties of Calcareous sponges	Leucosolenia complicata
								Calcaronea	Sycon lingua	Description, photograph and schema	Y	Y	N	Regeneration	Regeneration properties of Calcareous sponges	Sycon lingua
								Calcaronea	Sycon raphanus	Description and schema	S	Y	N	Regeneration	Regeneration properties of Calcareous sponges	Sycon raphanus
								Calcaronea	Leucosolenia variabilis	Description and photograph	Y	Y	N	Regeneration	Regeneration properties of Calcareous sponges	Leucosolenia variabilis
								Calcaronea	Sycon ciliatum	Description	N	Y	N	Regeneration	Regeneration properties of Calcareous sponges	Sycon ciliatum
Brien, 1967	Brien, P. (1967). Leur nature métazoaire, leur gastrulation, leur état colonial. Annales de la Société Royale Zoologique de Belgique, 97(4), 197–235.	1967	Belgium	Belgium	Review	FRE	Y	Calcaronea	Clathrina blanca	Description	N	Y	N	Gastrulation and post-gastrulation	Larvae description	Clathrina blanca
								Calcinea	Ascaltis reticulum	Description	N	Y	N	Gastrulation and post-gastrulation	Larvae description	Clathrina reticulum
								Calcaronea	Leucosolenia variabilis	Description and illustrations	Y	Y	N	Gastrulation and post-gastrulation	Olynthus (fig. 4, as in Minchin)	Leucosolenia variabilis
Borojevic, 1970	Borojevic, R. (1970). Différenciation cellulaires dans l’émbryogenèse et la morphogenèse chez les Spongiaires. In W. G. Fry (Ed.), The biology of the Porifera (Vol. 25, Symposium of the Zoological Society, London).	1970	France	France	Review	FRE	Y	Calcinea	Ascandra falcata	Description and schema	S	Y	N	Larvae and post-larvae	Larvae to 'pupa' and olynthus, including Amphiblastula. With a figure-table with the difference of embryonic development in Porifera	Ascandra falcata
Brien 1972	Brien, P. (1972). Les feuillets embryonnaires des éponges. Réponse au Professeur A. V. Ivanov. Bulletins de l'Académie Royale de Belgique, 58(1), 715–732.	1972	Belgium	Belgium	Review	FRE	Y	Calcinea	Clathrina blanca	Description	N	Y	N	Embryonic layers	Compared to Ascaltis reticulum	Clathrina blanca
								Calcaronea	Ascaltis reticulum	Description	N	Y	N	Embryonic layers	Compared to Clathrina blanca	Leucosolenia reticulum
								Calcaronea	Sycon raphanus	Description	N	C	N	Embryonic layers	Cited, united with Grantia compressa	Sycon raphanus
								Calcaronea	Grantia compressa	Description	N	C	N	Embryonic layers	Cited, united with Sycon raphanus	Grantia compressa pennigera
Tuzet 1973	Tuzet, O. (1973). Éponges calcaires. In P.-P. Grassé (Ed.), Traité de zoologie: Spongiaires – anatomie, physiologie, systématique, écologie (Vol. III, pp. 27–132). Paris: Masson et Cie.	1973	France	France	Book chapter	FRE	Printed book	Calcaronea	Sycon raphanus	Description and illustrations	Y	Y	N	Reproductive elements	Spermatozoid, oogenesis, fecundation, embryos, larvae, postlarvae, olynthus	Sycon raphanus
								Calcaronea	Sycon elegans	Description and illustrations	Y	Y	N	Reproductive elements	Fecundation	Sycon elegans
								Calcaronea	Grantia compressa	Description and illustrations	Y	Y	N	Reproductive elements	Oogenesis, fecundation, larvae	Grantia compressa
								Calcaronea	Leucandra aspera	Description	N	C	N	Reproductive elements	Fecundation	Leucascandra aspera
								Calcinea	Leuconia nivea	Description and illustrations	Y	C	N	Reproductive elements	Fecundation	Leucandra nivea
								Calcaronea	Leucosolenia botryoides	Description and illustrations	Y	Y	N	Reproductive elements	Fecundation and larvae; asexual (bud)	Leucosolenia botryoides
								Calcaronea	Petrobiona massiliana	Description and illustrations	Y	Y	N	Reproductive elements	Fecundation	Petrobiona massiliana
								Calcaronea	Sycon setosum	Description and illustrations	Y	C	N	Reproductive elements	Olynthus	Sycon setosum
								Calcaronea	Sycon ciliatum	Description and MEV	Y	Y	N	Reproductive elements	Larvae cells	Sycon ciliatum
								Calcaronea	Sycon elegans	Description and illustrations	Y	Y	N	Reproductive elements	Larvae cells	Sycon elegans
								Calcaronea	Leucandra gossei	Description and illustrations	Y	Y	N	Reproductive elements	Oocyte, larvae	Leucandra gossei
								Calcinea	Clathrina coriacea	Description and illustrations	Y	Y	N	Reproductive elements	Oocyte, larvae	Clathrina coriacea
								Calcinea	Clathrina blanca	Description and illustrations	Y	Y	N	Reproductive elements	Larvae cells	Clathrina blanca
								Calcaronea	Leucosolenia complicata	Description and illustrations	Y	Y	N	Regeneration (dissociation)	Cells drawing	Leucosolenia complicata
								Calcaronea	Leucosolenia variabilis	Description	N	C	N	Regeneration (dissociation)	Cited alongside with L. complicata	Leucosolenia variabilis
								Calcaronea	Sycon lingua	Description and illustrations	Y	Y	N	Regeneration (dissociation)	Cells drawing	Sycon lingua
Fell 1974	Fell, P. E. (1974). Porifera. In A. C. Giese & J. S. Pearse (Eds.), Reproduction of marine invertebrates. Volume I: Acoelomate and pseudocoelomate metazoans (pp. 51–132). New York & London: Academic Press.	1974	USA	USA	Book chapter	ENG	Y	Calcaronea	Leucosolenia botryoides	Table of reproductive period	N	C	N	Reproductive period	Also, oocytes	Leucosolenia botryoides
								Calcaronea	Leucosolenia variabilis	Table of reproductive period	N	C	N	Reproductive period	Larvae metamorphosis (from Minchin 1896)	Leucosolenia variabilis
								Calcaronea	Sycon ciliatum	Table of reproductive period	N	C	N	Reproductive period	N	Sycon coronatum
								Calcaronea	Sycon raphanus	Table of reproductive period	Y	Y	N	Reproductive period	Also, fragmentation cited; oocytes; fertilization (from Tuzet works); gastrulation and larvae	Sycon raphanus
								Calcaronea	Sycon elegans	Table of reproductive period	N	C	N	Reproductive period	Also, oocytes	Sycon elegans
								Calcaronea	Grantia compressa	Table of reproductive period	N	C	N	Reproductive period	Also, acrosome; oocytes	Grantia compressa
								Calcaronea	Leucilla nuttingi	Table of reproductive period	N	C	N	Reproductive period	"Fell, unpublished"	Rhabdodermella nuttingi
								Calcaronea	Petrobiona massiliana	Table of reproductive period	N	C	N	Reproductive period	Also, oocytes	Petrobiona massiliana
								Calcaronea	Leuconia nivea	Cited	N	C	N	Cells	Oocytes	Leucandra nivea
								Calcaronea	-	Schema	S	Y	N	Development	General schematic amphiblastula development	-
								Calcinea	Clathrina coriacea	Table of reproductive period	N	C	N	Reproductive period	Also, RE distribution in the body; oocytes	Clathrina coriaceae
								Calcinea	Borojevia cerebrum	Cited	N	C	N	Cells	Larvae	Clathrina cerebrum
								Calcinea	Ascaltis reticulum	Cited	N	C	N	Cells	Larvae	Clathrina reticulum
								Calcinea	Ascandra minchini	Cited	N	C	N	Cells	Oogonia derived from pinacocytes; larvae	Ascandra minchini
								Calcinea	Ascandra falcata	Cited	N	C	N	Cells	Embryos; larvae	Ascandra falcata
Ivanova-Kasas 1975	Ivanova-Kazas, O. M. (1975). Comparative embryology of invertebrates: Protista and lower invertebrates. Nauka, Novosibirsk.	1975	Russia	Russia	Book chapter	RUS	Y	Calcaronea	Sycon raphanus	Description and illustrations	Y	Y	N	Comparative embryology	Olynthus; oocyte, embryo and larvae (in details)	Sycon raphanus
								Calcinea	Ascaltis reticulum	Description and illustration	Y	Y	N	Comparative embryology	Larva	Clathrina reticulum
								Calcinea	Clathrina blanca	Description and illustration	Y	Y	N	Comparative embryology	Larvae and postlarvae	Clathrina blanca
								Calcaronea	Leucosolenia variabilis	Description and illustration	Y	Y	N	Comparative embryology	Larvae and postlarvae	Leucosolenia variabilis
								Calcaronea	Leucosolenia botryoides	Description and illustration	Y	Y	N	Comparative embryology	Embryo and larvae	Leucosolenia botryoides
								Calcaronea	Petrobiona massiliana	Description and illustration	Y	Y	N	Comparative embryology	from oocyte-fertilization to embryo	Petrobiona massiliana
Lemche & Tendal, 1977	Lemche, H., & Tendal, O. S. (1977). An interpretation of the sex cells and the early development in sponges, with a note on the terms acrocoel and spongocoel. Journal of Zoological Systematics and Evolutionary Research, 15(4), 241–252	1977	Denmark	Denmark	Review	ENG	Y	Calcaronea	Sycon raphanus	Description and illustration	Y	Y	N	Reproductive elements	Embryo to larvae (Schulze and Duboscq & Tuzed works)	Scypha (= Sycandra) raphanus
Bergquist 1978	Bergquist, P. R. (1978). Reproduction and development. In Sponges (pp. 99–132). Berkeley and Los Angeles: University of California Press.	1978	New Zealand	New Zealand	Book chapter	ENG	Printed book	Calcaronea	Sycon raphanus	Description and illustration	Y	Y	N	Reproduction and development	Oocyte to larvae development	Sycon
								Calcinea	Clathrina coriaceae	Description and illustration	Y	Y	N	Reproduction and development	Oocyte to larvae development	Clathrina
								Calcinea	Ascandra minchini	Description	N	C	N	Reproduction and development	Oocyte to larvae nourishment	Ascandra minchini
Grell 1979	Grell, K. G. (1979). Die Gastraea-Theorie. Medizinhistorisches Journal, H. 4, 275–291	1979	Germany	Germany	Review	GER	Y	Calcaronea	Sycon raphanus	Description and illustration	Y	Y	N	Gastraea	Larva (from Schulze 1978)	Ascandra minchini
Korotkova 1981	Korotkova, G. P. (1981). General characteristics of sponge organization. In G. P. Korotkova (Ed.), Morphogenesis in sponges. Leningrad University Press.	1981	Russia	Russia	Book chapter	RUS	Y	Calcinea	Clathrina blanca	Description and schema	S	Y	N	Reproductive elements	Oocyte to postlarval (metamorphosis). Named as Clathrina.	Clathrina blanca
								Calcinea	Clathrina coriacea	Description and schema	S	Y	N	Reproductive elements	Oocyte to postlarval (metamorphosis). Named as Clathrina.	Clathrina coriacea
								Calcinea	Borojevia cerebrum	Description and schema	S	Y	N	Reproductive elements	Oocyte to postlarval (metamorphosis). Named as Clathrina.	Clathrina cerebrum
								Calcaronea	Leucosolenia complicata	Description and schema	Y	Y	N	Reproductive elements	Oocyte to postlarval (metamorphosis). Named as Leucosolenia.	Leucosolenia complicata
								Calcaronea	Sycon raphanus	Description and schema	S	Y	N	Reproductive elements	Oocyte to postlarval (metamorphosis). Olynthus cited. Named as Sycon.	Sycon raphanus
								Calcaronea	Sycon ciliatum	Description and schema	S	Y	N	Reproductive elements	Oocyte to postlarval (metamorphosis). Olynthus cited. Named as Sycon.	Sycon ciliatum
								Calcaronea	Grantia compressa	Cited	N	C	N	Reproductive elements	Reproduction similar to Sycon. Olynthus	Grantia compressa
								Calcaronea	Petrobiona massiliana	Description and schema	Y	Y	N	Reproductive elements	Oocyte to postlarval (metamorphosis). Named as Petrobiona.	Petrobiona massiliana
Reiswig 1983	Reiswig, H. M. (1983). Porifera. In K. G. Adiyodi & R. G. Adiyodi (Eds.), Reproductive biology of invertebrates. Vol. II, Spermatogenesis and sperm function (pp. 1–21). New York: John Wiley & Sons.	1983	Canada	Canada	Book chapter	ENG	Y	Calcaronea	Grantia compressa	Illustration	Y	N	N	Spermatogenesis	Spermatozoa	Grantia compressa
								Calcaronea	Sycon raphanus	Illustration	Y	C	N	Spermatogenesis	Spermatozoa and spermatic cysts (alongside with S. ciliatum)	Sycon raphanus
								Calcaronea	Sycon ciliatum	Cited	N	C	N	Spermatogenesis	Spermatic cysts (alongside with S. raphanus)	Sycon ciliatum
								Calcinea	Clathrina coriacea	Illustration	Y	C	N	Spermatogenesis	Spermatozoa	Clathrina coriacea
Simpson 1984	Simpson, T. L. (1984). The cell biology of sponges. New York: Springer-Verlag.	1984	USA	USA	Book	ENG	Y	Calcinea	Sycon ciliatum	Description and microscopy	Y	Y	N	Development	Table of reproductive profiles; Spermatogenesis; Embryogenesis; Nurse cells; Spermiocyst picture; reduction (tissue regression)	Sycon ciliatum
								Calcaronea	Leucosolenia botryoides	Description	N	C	N	Development	Table of reproductive profiles; Nurse cells; regeneration and dissociated cells aggregation	Leucosolenia botryoides
								Calcaronea	Leucosolenia complicata	Description	N	Y	N	Development	Regeneration and dissociated cells aggregation	Leucosolenia complicata
								Calcinea	Clathrina coriacea	Light; photographs	Y	Y	N	Development	Table of reproductive profiles; Nurse cells; temperature increases prior gametogenesis; larvae; Buds	Clathrina coriacea
								Calcinea	Clathrina blanca	Light; photographs	Y	Y	N	Development	Table of reproductive profiles; oocyte picture; Nurse cells; larvae; buds	Clathrina blanca
								Calcaronea	Petrobiona massiliana	Illustration	Y	Y	N	Development	Table of reproductive profiles; Nurse cells; Larvae	Petrobiona massiliana
								Calcaronea	Grantia compressa	Description, illustration and microscopy	Y	Y	N	Development	Embryogenesis; Nurse cells; fertilization TEM picture; spermiocyst	Grantia compressa
								Calcinea	Ascandra minchini		N	C	N	Development	Nurse cells	Ascandra minchini
								Calcaronea	Sycon raphanus	Description, illustrations and schema	Y	Y	N	Development	Stomoblastula inversion; embryonic development	Sycon raphanus
								Calcaronea	Leuconia nivea	Illustration	Y	C	N	Development	Spermiocyst	Leucandra nivea
								Calcaronea	Leucandra aspera	Illustration	Y	C	N	Development	Spermiocyst	Leucandra aspera
Korotkova 1988	Korotkova, G. P. (1988). Peculiarities of organization and types of the development in sponges. In V. M. Koltun & S. D. Stepanjants (Eds.), Porifera and Cnidaria: Modern and perspective investigations. Zoological Institute, USSR Academy of Sciences.	1988	Russia	Russia	Book chapter	RUS	Y	Calcinea	Clathrina sp.	Description and schema	S	Y	N	Reproduction	Development of Clathrina (from eggs to post-larva)	Clahrina sp.
								Calcaronea	Leucosolenia sp.	Description and schema	S	Y	N	Reproduction	Development of Leucosolenia (from eggs to post-larva)	Leucosolenia sp.
Fell 1989	Fell, P. E. (1989). Porifera. In K. G. Adiyodi & R. G. Adiyodi (Eds.), Reproductive biology of invertebrates. Volume IV, Part A: Fertilization, development, and parental care (pp. 1–41). Chichester, England: John Wiley & Sons.	1989	USA	USA	Book chapter	ENG	Y	Calcinea	-	Description and schema	S	Y	N	Reproduction	Larvae development (no specific name)	Clathrina reticulum, Ascandra falcata
								Calcaronea	-	Description and schema	S	Y	N	Reproduction	Spermiocyst (fecundation); and, amphiblastula development	Sycon raphanus, Grantia compressa, Leucosolenia botryoides, Petrobiona massiliana
								Calcaronea	Sycon raphanus	Description	N	Y	N	Reproduction	Patterns of development (comparisons); positive phototaxis; Table of cleavage and larval types; Larvae	Sycon raphanus
								Calcaronea	Petrobiona massiliana	Cited	N	C	N	Reproduction	Patterns of development (comparisons); Table of cleavage and larval types	Petrobiona massiliana
								Calcinea	Clathrina coriacea	Cited	N	C	N	Reproduction	Patterns of development (comparisons); Table of cleavage and larval types; spermiocyst	Clathrina coriacea
								Calcinea	Ascandra minchini	Cited	N	C	N	Reproduction	Patterns of development (comparisons); Table of cleavage and larval types	Ascandra minchini
								Calcaronea	Grantia compressa	Description and TEM	Y	Y	N	Reproduction	Spermiocyst (with carrier cell)	Grantia compressa
								Calcinea	Ascaltis reticulum	Cited	N	C	N	Reproduction	Larvae (compared to A. falcata)	Clathrina reticulum
								Calcinea	Ascandra falcata	Description	N	Y	N	Reproduction	Larvae	Ascandra falcata
								Calcaronea	Sycon ciliatum	Cited	N	C	N	Reproduction	Motile phase (48h); amphiblastula metamorphosis	Sycon ciliatum
								Calcaronea	Leucosolenia variabilis	Cited	N	C	N	Reproduction	Motile phase (24h)	Leucosolenia variabilis
								Calcaronea	Leucosolenia botryoides	Cited	N	C	N	Reproduction	Larvae	Leucosolenia botryoides
								Calcinea	Leucetta chagosensis	Cited	N	C	N	Reproduction	Larvae	Leucetta chagosensis
Borojevic 1990	Borojevic, R., Boury-Esnault, N., & Vacelet, J. (1990). A revision of the supraspecific classification of the subclass Calcinea (Porifera, class Calcarea). Bulletin du Museum National d’Histoire Naturelle, Section A, Zoologie Biologie et Ecologie Animales, 12, 243–276.	1990	Brazil	Brazil	Review	ENG	Y	Calcinea	Clathrina clathrus	Systematic	Y	C	N	Systematic review	Light microscopy of embryos. Coeloblastula larvae (Calciblastula, Calcinea), in 14 genera	Clathrina clathrus
Harrison & De Vos 1991	Harrison, F. W., & De Vos, L. (1991). Porifera. In F. W. Harrison (Ed.), Microscopic anatomy of invertebrates (pp. 29–89).	1991	USA	Belgium	Book chapter	ENG	Y	Calcaronea	Borojevia cerebrum	Cited	N	C	N	Reproduction	Oocyte	Clathrina cerebrum
								Calcinea	Clathrina clathrus	Cited	N	C	N	Reproduction	Oocyte	Clathrina clathrus
								Calcaronea	Grantia compressa	Description	N	Y	N	Reproduction	Fecundation; Larvae	Grantia compressa
								Calcaronea	Sycon ciliatum	Description	N	Y	N	Reproduction	Fecundation	Sycon ciliatum
								Calcaronea	Sycon raphanus	Cited	N	C	N	Reproduction	Larvae (simplified characteres present)	Sycon raphanus
								Calcaronea	Leucosolenia botryoides	Cited	N	C	N	Reproduction	Larvae (simplified characteres present)	Leucosolenia botyroides
								Calcaronea	Petrobiona massiliana	Cited	N	C	N	Reproduction	Larvae (simplified characteres present)	Petrobiona massiliana
Fell 1993	Fell, P. E. (1993). Porifera. In K. G. Adiyodi & R. G. Adiyodi (Eds.), Reproductive biology of invertebrates. Volume VI, Part A: Asexual propagation and reproductive strategies (pp. 1–44). Chichester, England: John Wiley & Sons.	1993	USA	USA	Book chapter	ENG	Y	Calcinea	Clathrina blanca	Cited	N	C	N	Reproductive period	Period of budding (bud) and fecundity; table; interespecific reproductive isolation	Clathrina blanca
								Calcinea	Clathrina coriacea	Cited	N	C	N	Reproductive period	Table; interespecific reproductive isolation	Clathrina coriacea
								Calcaronea	Sycon ciliatum	Cited	N	C	N	Reproductive period	Table	Scypha ciliata
								Calcaronea	Sycon scaldiense	Cited	N	C	N	Reproductive period	Table	Scypha scaldiensis
Woolacoot & Pinto 1995	Woollacott, R. M., & Pinto, R. L. (1995). Flagellar basal apparatus and its utility in phylogenetic analyses of the Porifera. Journal of Morphology, 226(3), 247–265.	1995	USA	USA	Review	ENG	Y	Calcaronea	Sycon sp.	Table of structures	N	N	N	Flagellar basal apparatus	N	Sycon sp.
								Calcaronea	Leucandra abratsbo	Table of structures	N	N	N	Flagellar basal apparatus	N	Leucandra abratso
								Calcaronea	Grantia compressa	Table of structures	N	C	N	Flagellar basal apparatus	Comparison between Grantia and Petrobiona	Grantia compressa
								Calcaronea	Petrobiona massiliana	Table of structures	N	C	N	Flagellar basal apparatus	Comparison between Grantia and Petrobiona	Petrobiona massiliana
Ivanova-Kasas 1995	Ivanova-Kazas, O. M. (1995). Evolutionary embryology of animals. Nauka, St. Petersburg.	1995	Russia	Russia	Book chapter	RUS	Y	Calcinea	Clathrina sp.	Schema	S	Y	N	Embryology	Larvae	Clathrina blanca AND Clathrina coriacea
								Calcinea	Ascaltis reticulum	Description and illustration	Y	Y	N	Embryology	Larvae	Clathrina reticulum
								Calcaronea	Sycon raphanus	Schema and Illustration	Y	Y	N	Embryology	Larvae; inversion of the stomoblastula	Sycon
								Calcaronea	Leucosolenia complicata	Description and illustration	Y	Y	N	Embryology	Embryos; inversion as in Volvox	Leucosolenia complicata
								Calcaronea	Leucosolenia variabilis	Description and illustration	Y	Y	N	Embryology	Larvae	Leucosolenia variabilis
Borojevic et al. 2000	Borojevic, R., Boury-Esnault, N., & Vacelet, J. (2000). A revision of the supraspecific classification of the subclass Calcaronea (Porifera, class Calcarea). ZOOSYSTEMA-PARIS-, 22(2), 203-264.	2000	France	France	Review	ENG	Y	Calcaronea	Leucilla endoumensis	Description and illustration	Y	Y	N	Systematic review	Fertilization	Leucilla endoumensis
								Calcaronea	-	Schema and Illustration	Y	Y	N	Systematic review	Calcaronea: Developmental scheme (from fertilization to rhagon)	-
								Calcaronea	Sycon sycandra	Description and illustration	Y	Y	N	Systematic review	Young sycettid stage	Sycon sycandra
Maldonado & Bergquist 2002	Maldonado, M., & Bergquist, P. R. (2002). Phylum Porifera. In C. M. Young, M. A. Sewell, & M. E. Rice (Eds.), Atlas of marine invertebrate larvae (pp. 21–50). San Diego: Academic Press.	2002	Spain	New Zealand	Book chapter	ENG	Y	Calcaronea	-	Description	N	Y	N	Larval type	Calcaronea: Amphiblastula (viviparous)	-
								Calcinea	-	Description	N	Y	N	Larval type	Calcinea: Calciblastula (viviparous)	-
								Calcaronea	Leucosolenia botryoides	Description and illustration	Y	Y	N	Larvae	Stomoblastula	Leucosolenia botryoides
								Calcaronea	Leucandra gossei	Description and illustration	Y	Y	N	Larvae	Amphiblastula	Leucandra gossei
								Calcaronea	Sycon sycandra	Description and SEM	Y	Y	N	Larvae	Amphiblastula	Sycon sycandra
								Calcaronea	Leucandra abratsbo	Description, stereomicroscopy and light	Y	Y	N	Larvae	Amphiblastula; cellule en croix; granular cells	Leucandra abratsbo
								Calcaronea	Sycon raphanus	Description and illustration	Y	Y	N	Larvae	Amphiblastula; ciliary root; yolk granules	Sycon raphanus
								Calcinea	Clathrina blanca	Description and illustration	Y	Y	N	Larvae	Calciblastula	Clathrina blanca
Manuel et al. 2003	Manuel, M., Borchiellini, C., Alivon, E., Le Parco, Y., Vacelet, J., & Boury-Esnault, N. (2003). Phylogeny and evolution of calcareous sponges: Monophyly of Calcinea and Calcaronea, high level of morphological homoplasy, and the primitive nature of axial symmetry. Systematic Biology, 52(3), 311–333.	2003	France	France	Review	ENG	Y	Calcaronea	-	Illustration	S	Y	N	Comparative embryology	Type of larvae as one character to reconstructed topologies	-
								Calcinea	-	Illustration	S	Y	N	Comparative embryology	Type of larvae as one character to reconstructed topologies	-
								Calcinea	Clathrina rubra	[larval types are known for (...)]	N	N	N	Evolution	Larval type (Calcinea or Calcaronea, only)	Clathrina
								Calcinea	Ascandra sp.	[larval types are known for (...)]	N	N	N	Evolution	Larval type (Calcinea or Calcaronea, only)	Ascandra
								Calcinea	Leucaltis sp.	[larval types are known for (...)]	N	N	N	Evolution	Larval type (Calcinea or Calcaronea, only)	Leucaltis
								Calcinea	Ascaltis sp.	[larval types are known for (...)]	N	N	N	Evolution	Larval type (Calcinea or Calcaronea, only)	Ascaltis
								Calcinea	Leucetta chagosensis	[larval types are known for (...)]	N	N	N	Evolution	Larval type (Calcinea or Calcaronea, only)	Leucetta
								Calcaronea	Leucosolenia botryoides	[larval types are known for (...)]	N	N	N	Evolution	Larval type (Calcinea or Calcaronea, only)	Leucosolenia
								Calcaronea	Sycon raphanus	[larval types are known for (...)]	N	N	N	Evolution	Larval type (Calcinea or Calcaronea, only)	Sycon
								Calcaronea	Grantia compressa	[larval types are known for (...)]	N	N	N	Evolution	Larval type (Calcinea or Calcaronea, only)	Grantia
								Calcaronea	Leuconia sp.	[larval types are known for (...)]	N	N	N	Evolution	Larval type (Calcinea or Calcaronea, only)	Leuconia
								Calcaronea	Leucandra gossei	[larval types are known for (...)]	N	N	N	Evolution	Larval type (Calcinea or Calcaronea, only)	Leucandra
								Calcaronea	Petrobiona massiliana	[larval types are known for (...)]	N	N	N	Evolution	Larval type (Calcinea or Calcaronea, only)	Petrobiona
								Calcaronea	Soleneiscus sp.	[larval types are known for (...)]	N	N	N	Evolution	Larval type (Calcinea or Calcaronea, only)	Soleneiscus
								Calcaronea	Leucilla amphora	[larval types are known for (...)]	N	N	N	Evolution	Larval type (Calcinea or Calcaronea, only)	Leucilla
								Calcaronea	Aphroceras sp.	[larval types are known for (...)]	N	N	N	Evolution	Larval type (Calcinea or Calcaronea, only)	Aphroceras
								Calcaronea	Lelapia sp.	[larval types are known for (...)]	N	N	N	Evolution	Larval type (Calcinea or Calcaronea, only)	Lelapia
								Calcaronea	Grantiopsis sp.	[larval types are known for (...)]	N	N	N	Evolution	Larval type (Calcinea or Calcaronea, only)	Grantiopsis
								Calcaronea	Sycetta sp.	[larval types are known for (...)]	N	N	N	Evolution	Larval type (Calcinea or Calcaronea, only)	Sycetta
								Calcaronea	Ute sp.	[larval types are known for (...)]	N	N	N	Evolution	Larval type (Calcinea or Calcaronea, only)	Ute
								Calcaronea	Heteropia sp.	[larval types are known for (...)]	N	N	N	Evolution	Larval type (Calcinea or Calcaronea, only)	Heteropia
								Calcaronea	Amphoriscus sp.	[larval types are known for (...)]	N	N	N	Evolution	Larval type (Calcinea or Calcaronea, only)	Amphoriscus
								Calcaronea	Paraleucilla sp.	[larval types are known for (...)]	N	N	N	Evolution	Larval type (Calcinea or Calcaronea, only)	Paraleucilla
Ereskovsky 2004	Ereskovsky, A. V. (2004). Comparative embryology of sponges and its application for Poriferan phylogeny. Bollettino dei Musei e degli Istituti Biologici dell'Università di Genova, 68, 301–318.	2004	Russia	Russia	Review	ENG	Y	Calcaronea	-	Illustration	S	Y	N	Comparative embryology	Generalized developmental pathway	-
								Calcinea	-	Illustration	S	Y	N	Comparative embryology	Generalized developmental pathway	-
								Calcinea	Clathrina primordialis	[species analized]	N	N	N	Comparative embryology	"Species analised". Listed in appendix, with references.	Ascetta primordialis
								Calcinea	Clathrina clathrus	[species analized]	N	N	N	Comparative embryology	"Species analised". Listed in appendix, with references.	Asceta clathrus
								Calcinea	Clathrina blanca	[species analized]	N	N	N	Comparative embryology	"Species analised". Listed in appendix, with references.	Clathrina blanca
								Calcinea	Clathrina coriacea	[species analized]	N	N	N	Comparative embryology	"Species analised". Listed in appendix, with references.	Clathrina coriacea
								Calcinea	Ascandra contorta	[species analized]	N	N	N	Comparative embryology	"Species analised". Listed in appendix, with references.	Clathrina contorta
								Calcinea	Borojevia cerebrum	[species analized]	N	N	N	Comparative embryology	"Species analised". Listed in appendix, with references.	Clathrina cerebrum
								Calcinea	Ascaltis reticulum	[species analized]	N	N	N	Comparative embryology	"Species analised". Listed in appendix, with references.	Clathrina reticulum
								Calcinea	Soleneiscus sp.	[species analized]	N	N	N	Comparative embryology	"Species analised". Listed in appendix, with references.	Clathrina laxa
								Calcinea	Ascandra minchini	[species analized]	N	N	N	Comparative embryology	"Species analised". Listed in appendix, with references.	Ascandra minchini
								Calcinea	Ascandra falcata	[species analized]	N	N	N	Comparative embryology	"Species analised". Listed in appendix, with references.	Ascandra falcata
								Calcinea	Rowella lancifera	[species analized]	N	N	N	Comparative embryology	"Species analised". Listed in appendix, with references.	Leucettusa lancifer
								Calcaronea	Grantia compressa	[species analized]	N	N	N	Comparative embryology	"Species analised". Listed in appendix, with references.	Grantia compressa
								Calcaronea	Sycon ciliatum	[species analized]	N	N	N	Comparative embryology	"Species analised". Listed in appendix, with references.	Sycon ciliatum
								Calcaronea	Sycon raphanus	[species analized]	N	N	N	Comparative embryology	"Species analised". Listed in appendix, with references.	Sycon raphanus
								Calcaronea	Sycon sycandra	[species analized]	N	N	N	Comparative embryology	"Species analised". Listed in appendix, with references.	Sycon sycandra
								Calcaronea	Sycon elegans	[species analized]	N	N	N	Comparative embryology	"Species analised". Listed in appendix, with references.	Sycon elegans
								Calcaronea	Sycon calcaravis	[species analized]	N	N	N	Comparative embryology	"Species analised". Listed in appendix, with references.	Sycon calcaravis
								Calcaronea	Leucosolenia botryoides	[species analized]	N	N	N	Comparative embryology	"Species analised". Listed in appendix, with references.	Leucosolenia botryoides
								Calcaronea	Leucosolenia complicata	[species analized]	N	N	N	Comparative embryology	"Species analised". Listed in appendix, with references.	Leucosolenia complicata
								Calcaronea	[Amphoriscus kuenkenthalli]	[species analized]	N	N	N	Comparative embryology	"Species analised". Listed in appendix, with references. Original (new) data.	Amphoriscus kuenkenthalli
								Calcaronea	Leucandra abratsbo	[species analized]	N	N	N	Comparative embryology	"Species analised". Listed in appendix, with references.	Leucandra abratsbo
								Calcaronea	Petrobiona massiliana	[species analized]	N	N	N	Comparative embryology	"Species analised". Listed in appendix, with references.	Petrobiona massiliana
Leys 2004	Leys, S. (2004). Gastrulation in sponges. In C. D. Stern (Ed.), Gastrulation: From cells to embryo (Vol. 1, pp. 23–31). Cold Spring Harbor, NY: Cold Spring Harbor Laboratory Press.	2004	Canada	Canada	Book chapter	ENG	Printed Paper	Calcaronea	Sycon ciliatum	Description and photographs	Y	Y	N	Gastrulation	three photographs of embryo and larvae	Scypha ciliata
Maldonado 2004	Maldonado, M. (2004). Choanoflagellates, choanocytes, and animal multicellularity. Invertebrate Biology, 123(1), 1–22.	2004	Spain	Spain	Review	ENG	Y	Calcaronea	-	Scheme	S	Y	N	Evolution	Embryo and larvae scheme	-
								Calcinea	-	Scheme	S	Y	N	Evolution	Embryo and larvae scheme	-
Batigina et al. 2006	Batigina, T. B., Bragina, E. A., Ereskovsky, A. V., & Ostrovsky, A. N. (2006). Viviparity in plants and invertebrate animals. St. Petersburg University Press.	2006	Russia	Russia	Book chapter	RUS	Y	Calcaronea	Sycon ciliatum	Description and illustration	Y	Y	N	Comparative embryology	Comparison of embryogenesis in Calcarea (and other invertebrates). Figure 2 about inversion of the stomoblastula	Sycon ciliatum
								Calcaronea	Sycon calcaravis	Description	N	C	N	Comparative embryology	Cited alongside with S. ciliatum	Sycon calcaravis
								Calcaronea	Grantia compressa	Description and illustration	Y	Y	N	Comparative embryology	Comparison of embryogenesis in Calcarea (and other invertebrates). Figure 2 about inversion of the stomoblastula	Grantia compressa
								Calcaronea	Petrobiona massiliana	Description and illustration	Y	Y	N	Comparative embryology	Comparison of embryogenesis in Calcarea (and other invertebrates). Figure 2 about inversion of the stomoblastula	Petrobiona massiliana
Leys & Ereskovsky 2006	Leys, S. P., & Ereskovsky, A. V. (2006). Embryogenesis and larval differentiation in sponges. Canadian Journal of Zoology, 84, 262–287.	2006	Canada	Canada	Review	ENG	Y	Calcinea	Clathrina blanca	Cited	N	C	N	Larva	Developmental process cited	Clathrina blanca
								Calcinea	Clathrina coriacea	Cited	N	C	N	Larva	Developmental process cited	Clathrina coriacea
								Calcinea	Ascandra sp.	Cited	N	C	N	Embryo	Developmental process cited	Ascandra
								Calcinea	Ascaltis reticulum	Cited	N	C	N	Larva	Developmental process cited	Clathrina reticulum
								Calcaronea	Sycon raphanus	Description, SEM and illustration	Y	Y	N	Embryology	Stomoblastula inversion	Sycon raphanus
								Calcaronea	Leucosolenia complicata	Description, microscopy and illustration	Y	Y	N	Embryology	From oocyte to embryo, early stages	Leucosolenia complicata
								Calcaronea	Grantia compressa	Cited	N	C	N	Larva		Grantia compressa
								Calcaronea	-	Scheme	S	Y	N	Larval types	Comparison from embryo to larvae of all Poriferan types	-
								Calcinea	-	Scheme	S	Y	N	Larval types	Comparison from embryo to larvae of all Poriferan types	-
Ereskovsky 2007	Ereskovsky, A. V. (2007). Sponge embryology: The past, the present and the future. In M. R. Custódio, G. Lôbo-Hajdu, E. Hajdu, & G. Muricy (Eds.), Porifera Research - Biodiversity, Innovation and Sustainability (pp. 41–52). Rio de Janeiro: Museu Nacional.	2007	France	France	Book chapter	ENG	Y	Calcinea	-	Schema	S	C	N	Comparative embryology	Larvae morphogenesis through Porifera	-
								Calcaronea	-	Schema	S	C	N	Comparative embryology	Larvae morphogenesis through Porifera	-
Nielsen 2008	Nielsen, C. (2008). Six major steps in animal evolution: Are we derived sponge larvae? Evolution & Development, 10(2), 241–257.	2008	Denmark	Denmark	Review	ENG	Y	Calcaronea	Sycon ciliatum	Description	N	Y	N	Larvae characteres	Morphology of larvae, their origins and carrier cells (in two paragraphs)	Sycon
Maldonado & Riesgo 2008	Maldonado, M., & Riesgo, A. (2008). Reproduction in the phylum Porifera: a synoptic overview. Treballs de la Societat Catalana de Biologia, 59, 29-49.	2008	Spain	Spain	Review	ENG	Y	Calcinea	Ascandra minchini	Description	N	C	N	Oocyte development	Comparisons and overview	Ascandra minchini
								Calcinea	Clathrina coriacea	Description	N	C	N	Oocyte development	Comparisons and overview	Clathrina coriacea
								Calcaronea	Leucosolenia complicata	Description	N	C	N	Spermatogenesis	Comparisons and overview
Manuel 2009	Manuel, M. (2009). Early evolution of symmetry and polarity in metazoan body plans. Comptes Rendus Biologies, 332(2–3), 184–209.	2009	France	France	Review	ENG	Y	Calcaronea	-	Cited	N	N	N	Evolution	Symmetry and developmental issues	-
Ereskovsky 2010	Ereskovsky, A. V. (2010). The comparative embryology of sponges. Springer Science & Business Media.	2010	Russia	Russia	Book chapter	ENG	Y	Calcaronea	-	Scheme	S	Y	N	Development	Cell fate of Calcaronea larvae	-
								Calcinea	-	Scheme	S	Y	N	Development	Cell fate of Calcinean larvae; orientation of basal ciliar apparatus; number of granular cells at the posterior pole.	-
								Calcaronea	Sycon raphanus	SEM; Light; Illustration (schema) and description	Y	Y	N	Development	Amphiblastula and metamorphosis	Sycon raphanus
								Calcaronea	Sycon humboldti	Cited	N	C	N	Development	Cited: first detailed embryonic development	Sycandra humboldti
								Calcaronea	Grantia compressa	Description	N	Y	N	Development	Oogenesis, embryogenesis, larvae	Grantia compressa
								Calcaronea	Sycon ciliatum	Illustration and description	Y	Y	N	Development	Oogenesis, embryonic cleavages; stomoblastula inversion. Cited: asexual reproduction	Sycon ciliatum
								Calcaronea	Leucosolenia complicata	Illustration (schematic) and description	Y	Y	N	Development	Sperm structure; fertilization; stomoblastula inversion	Leucosolenia complicata
								Calcaronea	Petrobiona massiliana	Illustration (schema) and description	S	Y	N	Development	Growing oocytes and acessory cells; stomoblastula inversion	Petrobiona massiliana
								Calcaronea	Sycon sycandra	Cited	N	C	N	Development	Cited: RE; asexual reproduction	Sycon sycandra
								Calcaronea	Sycetusa kuekenthali	TEM; description	Y	Y	N	Development	Spermiocyst penetration in the egg	Grantessa kuekenthali
								Calcaronea	Sycon elegans	Cited	N	N	N	Development	[list of previously studied species, only]	Sycon elegans
								Calcaronea	Sycon calcaravis	Cited	N	C	N	Development	Cited: spermiocysts, fecundation and larvae	Sycon calcaravis
								Calcaronea	Leucandra aspera	Cited	N	N	N	Development	[list of previously studied species, only]	Leucandra aspesa
								Calcaronea	Leuconia nivea	Cited	N	N	N	Development	[list of previously studied species, only]	Leucandra nivea
								Calcaronea	Leucandra gossei	Cited	N	N	N	Development	[list of previously studied species, only]	Leucandra gossei
								Calcaronea	Leucilla endoumensis	Cited	N	N	N	Development	[list of previously studied species, only]	Leucilla endoumensis
								Calcaronea	Leucosolenia botryoides	Cited	N	N	N	Development	Cited: asexual	Leucosolenia botrioides
								Calcaronea	Leucandra abratsbo	Description	N	Y	N	Development	Larvae	Leucandra abratsbo
								Calcaronea	Sycon frustulosum	Cited	N	C	N	Development	Cited: asexual	Sycon frustulosum
								Calcinea	Ascandra minchini	Illustration (schematic) and description	Y	Y	N	Development	Oogenesis; embryogenesis	Ascandra minchini
								Calcinea	Clathrina coriacea	Description	N	Y	N	Development	Cited: gametogenesis, embryonic	Clathrina coriacea
								Calcinea	Clathrina rubra	Cited	N	C	N	Development	Cited: oocyte	Clathrina rubra
								Calcinea	Ascandra contorta	SEM	Y	Y	N	Development	Larva	Clathrina contorta
								Calcinea	Ascandra falcata	Description	N	C	N	Development	Larva	Ascandra falcata
								Calcinea	Clathrina arnesenae	TEM; SEM	Y	Y	N	Development	Embryo (with follicle); larva; calciblastula ciliated cells.	Guancha arnesenae
								Calcinea	Clathrina blanca	Cited	N	C	N	Development	Cited: asexual	Guancha blanca
								Calcinea	Clathrina clathrus	Cited	N	N	N	Development	[list of previously studied species, only]	Clathrina clathrus
								Calcinea	Borojevia cerebrum	Cited	N	N	N	Development	[list of previously studied species, only]	Clathrina cerebrum
								Calcinea	Leucetta chagosensis	Illustration (schematic)	Y	Y	N	Development	Pre-larvae	Leucetta chagosensis
								Calcinea	Clathrina primordialis	Cited	N	C	N	Development	Cited: embryonic	Ascetta primordialis
								Calcinea	Soleneiscus laxa	TEM	Y	Y	N	Development	Larval cells	Soleneiscus laxa
Wörheide et al. 2012	Wörheide, G., Dohrmann, M., Erpenbeck, D., Larroux, C., Maldonado, M., Voigt, O., … & Lavrov, D. V. (2012). Deep phylogeny and evolution of sponges (phylum Porifera). Advances in Marine Biology, 61, 1–78.	2012	Germany	Germany	Book chapter	ENG	Y	Calcaronea	-	Scheme	S	Y	N	Phylogeny	Larval types (amphiblastula)	-
								Calcinea	-	Scheme	S	Y	N	Phylogeny	Larval types (calciblastula)	-
Maldonado 2014	Maldonado, M. (2014). Chapter 16. Metazoans: The rise of early animals. In P. Vargas & R. Zardoya (Eds.), The tree of life: Evolution and classification of living organisms (pp. 182–205). Sinauer Associates.	2014	Spain	(unkonwn)	Book chapter	ENG	Y	Calcaronea	-	Scheme	S	N	N	Evolution	Embryo and larvae schemes (after Maldonado 2004)	-
								Calcinea	-	Scheme	S	N	N	Evolution	Embryo and larvae schemes (after Maldonado 2004)	-
Degnan et al. 2015	Degnan, B. M., Adamska, M., Richards, G. S., Larroux, C., Leininger, S., Bergum, B., … & Degnan, S. M. (2015). Porifera. In Evolutionary developmental biology of invertebrates 1: Introduction, Non-Bilateria, Acoelomorpha, Xenoturbellida, Chaetognatha (pp. 65–106).	2015	Australia	Australia	Book chapter	ENG	Y	Calcaronea	Sycon ciliatum	Description, scheme and photographs	Y	Y	Y	Whole development. (Light, Hybridization).	All RE. Comparison to Amphimedon queenslandica genes	Sycon ciliatum
								Calcaronea	-	Scheme	S	N	N	A review of larvae	Larval types (amphiblastula)	-
								Calcinea	-	Scheme	S	N	N	A review of larvae	Larval types (calciblastula)	-
Lanna 2015	Lanna, E. (2015). Evo-devo of non-bilaterian animals. Genetics and Molecular Biology, 38, 284–300.	2015	Brazil	Brazil	Review	ENG	Y	Calcaronea	Sycon coactum	Molecular	N	N	C	Development	Presence of genes	Sycon coactum
								Calcaronea	Sycon ciliatum	Molecular	N	N	Y	Development	Influence of genes	Sycon ciliatum
								Calcaronea	Leucosolenia complicata	Molecular	N	N	C	Development	Presence of genes	Leucosolenia complicata
Ostrovsky et al. 2016	Ostrovsky, A. N., Lidgard, S., Gordon, D. P., Schwaha, T., Genikhovich, G., & Ereskovsky, A. V. (2016). Matrotrophy and placentation in invertebrates: A new paradigm. Biological Reviews, 91(3), 673–711.	2016	Russia	Austria	Review	ENG	Y	Calcaronea	Grantia compressa	Listed (only)	N	C	N	Matrotrophy origins	larviparous; nourishment of embryos, from choanocytes in Calcarea; listed in online appendix S1	Grantia compressa
								Calcaronea	Petrobiona massiliana	Listed (only)	N	C	N	Matrotrophy origins	larviparous; nourishment of embryos, from choanocytes in Calcarea; listed in online appendix S2	Petrobiona massiliana
								Calcaronea	Paraleucilla magna	Listed (only)	N	C	N	Matrotrophy origins	larviparous; nourishment of embryos, from choanocytes in Calcarea; listed in online appendix S3	Paraleucilla magna
								Calcaronea	Sycon elegans	Listed (only)	N	C	N	Matrotrophy origins	larviparous; nourishment of embryos, from choanocytes in Calcarea; listed in online appendix S4	Sycon elegans
								Calcaronea	Sycon raphanus	Listed (only)	N	C	N	Matrotrophy origins	larviparous; nourishment of embryos, from choanocytes in Calcarea; listed in online appendix S5	Sycon raphanus
								Calcaronea	Sycon sycandra	Listed (only)	N	C	N	Matrotrophy origins	larviparous; nourishment of embryos, from choanocytes in Calcarea; listed in online appendix S6	Sycon sycandra
Lanna et al. 2018	Lanna, E., Cajado, B., Santos, D., Cruz, F., Oliveira, F., & Vasconcellos, V. (2018). Outlook on sponge reproduction science in the last ten years: Are we far from where we should be? Invertebrate Reproduction & Development, 62(3), 133–142.	2018	Brazil	Brazil	Review	ENG	Y	Calcaronea	Paraleucilla magna	Cited	N	C	N	Amphiblastula	Larval type	Paraleucilla magna
								Calcaronea	Sycon ciliatum	Cited	N	C	C	Amphiblastula	Larval type and gene GATA	Sycon ciliatum
Reynolds 2019	Reynolds, A. S. (2019). Ernst Haeckel and the philosophy of sponges. Theory in Biosciences, 138, 133–146.	2019	Canada	Canada	Theory review	ENG	Y	Calcinea	Clathrina blanca	Illustration (schematic)	Y	Y	N	Gastraea theory	Haeckel's plates. Olynthus of Guancha (Ascetta) blanca, actually a group of species	Guancha blanca
Ereskovsky et al. 2021	Ereskovsky, A., Borisenko, I. E., Bolshakov, F. V., & Lavrov, A. I. (2021). Whole-body regeneration in sponges: Diversity, fine mechanisms, and future prospects. Genes, 12(4), 506.	2021	France	France	Review	ENG	Y	Calcaronea	Leucosolenia variabilis	Scheme	S	Y	N	Whole-body Regeneration	WBR review with new schemas (asconoid)	Leucosolenia variabilis
								Calcaronea	Sycon ciliatum	Scheme	S	Y	N	Whole-body Regeneration	WBR review with new schemas (syconoid)	Sycon ciliatum
								Calcaronea	Sycon lingua	Scheme	S	Y	N	Whole-body Regeneration	WBR review with new schemas (syconoid)	Sycon lingua
								Calcaronea	Sycon raphanus	Scheme	S	Y	N	Whole-body Regeneration	WBR review with new schemas (syconoid)	Sycon raphanus
Levit et al. 2022	Levit, G. S., Hossfeld, U., Naumann, B., Lukas, P., & Olsson, L. (2022). The biogenetic law and the Gastraea theory: From Ernst Haeckel's discoveries to contemporary views. Journal of Experimental Zoology Part B: Molecular and Developmental Evolution, 338(1–2), 13–27.	2022	Germany	Germany	Theory review	ENG	Y	Calcaronea	Leucandra ananas	Illustration (schematic)	Y	N	N	Gastraea theory	The complete plate 40 of Haeckel 1872	Leucandra ananas
Lanna et al. 2024	Lanna, E., Riesgo, A., Koutsouveli, V., & Leys, S. P. (2024). Chapter 1: Physiology of reproduction in Porifera. In S. Saleuddin, S. P. Leys, R. D. Roer, & I. C. Wilkie (Eds.), Frontiers in invertebrate physiology, Volume 1: Non-Bilaterian phyla. Apple Academic Press/CRC Press.	2024	Brazil	Canada	Book chapter	ENG	Y	Calcaronea	Sycon calcaravis	Description	N	Y	N	Spermatogenesis	Acrosome	Sycon calcaravis
								Calcaronea	Paraleucilla magna	SEM	Y	Y	N	Embryo development	Oocyte and larva; also, reproduction start	Paraleucilla magna
								Calcaronea	Sycon ciliatum	Scheme	S	Y	Y	Embryo development	Amphiblastula larva	Sycon ciliatum
								Calcaronea	Sycettusa hastifera	Cited	N	C	N	Reproduction start	Also, production of yolk in oocyte	Sycettysa hastifera
								Calcaronea	Heteropia glomerosa	Cited	N	C	N	Reproduction start	Also, the positive correlation between tubes and fecundity	Heteropia glomerosa
								Calcinea	Leucetta giribeti	Cited	N	C	N	Reproduction elements in tissue	Embryos are clumped in a region of the mesohyl	Leucetta giribeti
Legend:
S: Schema (when there's no picture related to one species, but to a genera or family, illustration)
C: Cited
Y: yes
N: no
