# Supplementary material for: Reproduction and Development in Calcareous Sponges: A Panorama of the Last Two Centuries
Source: Mol Reprod Dev. 2026 Jul 6;93(7):e70129. doi: 10.1002/mrd.70129 (PMC13336810; doi:10.1002/mrd.70129)
Supplement: Supplementary file 6 — Supporting File 6 [file MRD-93-e70129-s002.xlsx]

## Sheet: Table S5
World Porifera Database (WPD)		Data from: 23.V.2025		Total of Genera:	86	Total of Species:	834
Citation:	de Voogd, N.J.; Alvarez, B.; Boury-Esnault, N.; Cárdenas, P.; Díaz, M.-C.; Dohrmann, M.; Downey, R.; Goodwin, C.; Hajdu, E.; Hooper, J.N.A.; Kelly, M.; Klautau, M.; Lim, S.C.; Manconi, R.; Morrow, C.; Pinheiro, U.; Pisera, A.B.; Ríos, P.; Rützler, K.; Schönberg, C.; Turner, T.; Vacelet, J.; van Soest, R.W.M.; Xavier, J. (2025). World Porifera Database. Accessed at https://www.marinespecies.org/po…
	Genera	Total of species			Genera	Total of species
CALCINEA	28	259		CALCARONEA	58	575
Clathrinida	28	259		Baeriida	9	22
Clathrinidae (7)	Arturia	11		Baeriidae (4)	Eilhardia	1
	Ascilla	1			Lamontia	1
	Borojevia	13			Leuconia	10
	Brattegardia	1			Leucopsila	3
	Clathrina	77		Lepidoleuconidae (1)	Lepidoleucon	1
	Janusya	6		Petrobionidae (1)	Petrobiona	1
	Nicola	1		Trichogypsiidae (3)	Kuarrhaphis	1
Dendyidae (6)	Ascandra	19			Leucyssa	1
	Dendya	4			Trichogypsia	3
	Leuclathrina	2
	Neoernsta	19		Leucosolenida	44	535
	Robspongia	1		Achramorphidae (3)	Achramorpha	7
	Soleneiscus	10			Megapogon	6
Lelapiellidae (1)	Lelapiella	3			Sarsinella	1
Leucaltidae (1)	Leucaltis	6		Amphoriscidae (3)	Amphoriscus	17
Leucascidae (4)	Ascaltis	13			Leucilla	15
	Ascoleucetta	6			Paraleucilla	14
	Bidderia	3		Grantiidae (13)	Amphiute	2
	Leucascus	14			Aphroceras	8
Leucettidae (3)	Leucetta	24			Grantia	42
	Pericharax	8			Leucandra	143
	Rowella	10			Leucandrilla	10
Levinellidae (2)	Burtonulla	1			Leucettaga	1
	Levinella	2			Paragrantia	1
Murrayonidae (1)	Murrayona	1			Sycandra	2
Paramurrayonidae (1)	Paramurrayona	1			Sycodorus	1
incertae sedis (2)	Rappya	1			Sycute	1
	Leucomalthe	1			Synute	1
					Teichonopsis	1
					Ute	10
				Heteropiidae (6)	Grantessa	30
					Heteropia	6
					Paraheteropia	1
					Sycettusa	19
					Syconessa	2
					Vosmaeropsis	25
				Jenkinidae (5)	Anamixilla	2
					Jenkina	3
					Leucascandra	1
					Polejaevia	1
					Uteopsis	1
				Leucettida (4)	Grantiopsis	3
					Kebira	2
					Lelapia	2
					Paralelapia	1
				Leucosoleniidae (3)	Ascute	2
					Ascyssa	3
					Leucosolenia	44
				Sycanthidae (4)	Dermatreton	3
					Leucotreton	1
					Scytotreton	2
					Sycantha	2
				Syconidae (2)	Sycetta	9
					Sycon	86
				incertae sedis (1)	Sycyssa	1
				Lithonida	5	18
				Minchinellidae (5)	Minchinella	2
					Monoplectroninia	1
					Petrostroma	1
					Plectroninia	13
					Tulearinia	1
